# Supplementary material for: Transcriptome Profiling to Understand the Effect of Citrus Rootstocks on the Growth of ‘Shatangju’ Mandarin
Source: PLoS One. 2017 Jan 12;12(1):e0169897. doi: 10.1371/journal.pone.0169897 (PMC5231354; doi:10.1371/journal.pone.0169897)
Supplement: S3 Table — (XLS) [file pone.0169897.s003.xls]

## Sheet: Red tangerine vs. ‘Shatangju’ 
GO_ID	GO_term	TYPE	NO. of UP GENE	NO. of DOWN GENE	ALL_GENE_IN_GO	UP_GENE_list	DWON_GENE_list	P_VALUE	FDR
GO:0006412	translation	biological_process	3	2	322	Ciclev10011192m.g,Ciclev10022163m.g,Ciclev10033343m.g,	Ciclev10002977m.g,Ciclev10010691m.g,	6.25e-06	0.00247671
GO:0003735	structural constituent of ribosome	molecular_function	3	2	268	Ciclev10011192m.g,Ciclev10022163m.g,Ciclev10033343m.g,	Ciclev10002977m.g,Ciclev10010691m.g,	0.000141893	0.0280948
GO:0005840	ribosome	cellular_component	3	2	258	Ciclev10011192m.g,Ciclev10022163m.g,Ciclev10033343m.g,	Ciclev10002977m.g,Ciclev10010691m.g,	0.000248584	0.0328131
GO:0003700	sequence-specific DNA binding transcription factor activity	molecular_function	28	19	339	Ciclev10032018m.g,Ciclev10032285m.g,Ciclev10002733m.g,Ciclev10021059m.g,Ciclev10003903m.g,Ciclev10005403m.g,Ciclev10011632m.g,Ciclev10016229m.g,Ciclev10026032m.g,Ciclev10005869m.g,Ciclev10005863m.g,Ciclev10020718m.g,Ciclev10021174m.g,Ciclev10031846m.g,Ciclev10016995m.g,Ciclev10026013m.g,Ciclev10014665m.g,Ciclev10009250m.g,Ciclev10001138m.g,Ciclev10028259m.g,Ciclev10017173m.g,Ciclev10001563m.g,Cic…	Ciclev10032519m.g,Ciclev10032192m.g,Ciclev10013766m.g,Ciclev10022410m.g,Ciclev10009540m.g,Ciclev10009593m.g,Ciclev10033420m.g,Ciclev10028930m.g,Ciclev10016276m.g,Ciclev10002182m.g,Ciclev10007968m.g,Ciclev10020867m.g,Ciclev10005750m.g,Ciclev10003812m.g,Ciclev10005570m.g,Ciclev10009004m.g,Ciclev10032029m.g,Ciclev10033747m.g,Ciclev10031289m.g,	0.000276346	0.0273582
GO:0030976	thiamine pyrophosphate binding	molecular_function	5	0	9	Ciclev10013371m.g,Ciclev10030907m.g,Ciclev10011317m.g,Ciclev10014703m.g,Ciclev10018656m.g,	-	0.000735717	0.0582688
GO:0005622	intracellular	cellular_component	13	3	450	Ciclev10030535m.g,Ciclev10000168m.g,Ciclev10025903m.g,Ciclev10007458m.g,Ciclev10020020m.g,Ciclev10000001m.g,Ciclev10011192m.g,Ciclev10027670m.g,Ciclev10010959m.g,Ciclev10033343m.g,Ciclev10007219m.g,Ciclev10000887m.g,Ciclev10005558m.g,	Ciclev10021980m.g,Ciclev10027508m.g,Ciclev10010691m.g,	0.00103511	0.0683171
GO:0005516	calmodulin binding	molecular_function	2	2	6	Ciclev10004273m.g,Ciclev10030636m.g,	Ciclev10002687m.g,Ciclev10029547m.g,	0.00116445	0.0658748
GO:0006032	chitin catabolic process	biological_process	2	4	15	Ciclev10026057m.g,Ciclev10021721m.g,	Ciclev10028831m.g,Ciclev10028964m.g,Ciclev10028959m.g,Ciclev10002362m.g,	0.00120288	0.0595426
GO:0004568	chitinase activity	molecular_function	2	4	15	Ciclev10026057m.g,Ciclev10021721m.g,	Ciclev10028831m.g,Ciclev10028964m.g,Ciclev10028959m.g,Ciclev10002362m.g,	0.00120288	0.0595426
GO:0006915	apoptotic process	biological_process	11	0	352	Ciclev10021471m.g,Ciclev10018520m.g,Ciclev10024735m.g,Ciclev10023812m.g,Ciclev10013993m.g,Ciclev10023529m.g,Ciclev10016355m.g,Ciclev10003132m.g,Ciclev10024907m.g,Ciclev10013995m.g,Ciclev10017794m.g,	-	0.00120685	0.0477912
GO:0006662	glycerol ether metabolic process	biological_process	2	6	27	Ciclev10002859m.g,Ciclev10009373m.g,	Ciclev10001692m.g,Ciclev10002404m.g,Ciclev10002686m.g,Ciclev10017163m.g,Ciclev10013409m.g,Ciclev10017174m.g,	0.00149035	0.0536527
GO:0005524	ATP binding	molecular_function	94	4	1762	Ciclev10011912m.g,Ciclev10010149m.g,Ciclev10013571m.g,Ciclev10020024m.g,Ciclev10004925m.g,Ciclev10014029m.g,Ciclev10025845m.g,Ciclev10024165m.g,Ciclev10011232m.g,Ciclev10004220m.g,Ciclev10000876m.g,Ciclev10018720m.g,Ciclev10019071m.g,Ciclev10027831m.g,Ciclev10014129m.g,Ciclev10018718m.g,Ciclev10027943m.g,Ciclev10018480m.g,Ciclev10004660m.g,Ciclev10000450m.g,Ciclev10014852m.g,Ciclev10011260m.g,Cic…	Ciclev10020517m.g,Ciclev10011650m.g,Ciclev10025910m.g,Ciclev10027866m.g,	0.00152893	0.0504548
GO:0005543	phospholipid binding	molecular_function	5	0	11	Ciclev10007747m.g,Ciclev10007931m.g,Ciclev10007706m.g,Ciclev10001701m.g,Ciclev10025941m.g,	-	0.00160711	0.0489551
GO:0009073	aromatic amino acid family biosynthetic process	biological_process	4	0	7	Ciclev10000835m.g,Ciclev10025711m.g,Ciclev10031547m.g,Ciclev10025342m.g,	-	0.00187927	0.0531566
GO:0008076	voltage-gated potassium channel complex	cellular_component	2	1	4	Ciclev10028452m.g,Ciclev10011651m.g,	Ciclev10020033m.g,	0.00283055	0.0747265
GO:0005249	voltage-gated potassium channel activity	molecular_function	2	1	4	Ciclev10028452m.g,Ciclev10011651m.g,	Ciclev10020033m.g,	0.00283055	0.0800642
GO:0006536	glutamate metabolic process	biological_process	1	1	2	Ciclev10015017m.g,	Ciclev10019831m.g,	0.00643909	0.149993
GO:0004351	glutamate decarboxylase activity	molecular_function	1	1	2	Ciclev10015017m.g,	Ciclev10019831m.g,	0.00643909	0.169992
GO:0009611	response to wounding	biological_process	0	3	6	-	Ciclev10022906m.g,Ciclev10006211m.g,Ciclev10022909m.g,	0.00756387	0.157647
GO:0016987	sigma factor activity	molecular_function	0	3	6	-	Ciclev10007968m.g,Ciclev10033747m.g,Ciclev10031289m.g,	0.00756387	0.187206
GO:0016998	cell wall macromolecule catabolic process	biological_process	4	4	36	Ciclev10026057m.g,Ciclev10021721m.g,Ciclev10018017m.g,Ciclev10028533m.g,	Ciclev10028831m.g,Ciclev10028964m.g,Ciclev10028959m.g,Ciclev10002362m.g,	0.00785753	0.148171
GO:0009522	photosystem I	cellular_component	0	4	11	-	Ciclev10002687m.g,Ciclev10022248m.g,Ciclev10016637m.g,Ciclev10029547m.g,	0.00815125	0.146722
GO:0004866	endopeptidase inhibitor activity	molecular_function	0	4	12	-	Ciclev10022041m.g,Ciclev10022911m.g,Ciclev10022211m.g,Ciclev10022129m.g,	0.010878	0.18729
GO:0006813	potassium ion transport	biological_process	2	1	7	Ciclev10028452m.g,Ciclev10011651m.g,	Ciclev10020033m.g,	0.0112207	0.185141
GO:0006635	fatty acid beta-oxidation	biological_process	2	0	3	Ciclev10014502m.g,Ciclev10019196m.g,	-	0.0121968	0.193197
GO:0003849	3-deoxy-7-phosphoheptulonate synthase activity	molecular_function	2	0	3	Ciclev10000835m.g,Ciclev10025342m.g,	-	0.0121968	0.229997
GO:0003997	acyl-CoA oxidase activity	molecular_function	2	0	3	Ciclev10014502m.g,Ciclev10019196m.g,	-	0.0121968	0.229997
GO:0007017	microtubule-based process	biological_process	3	3	25	Ciclev10028426m.g,Ciclev10028436m.g,Ciclev10015255m.g,	Ciclev10026831m.g,Ciclev10013050m.g,Ciclev10007063m.g,	0.0126817	0.179356
GO:0004190	aspartic-type endopeptidase activity	molecular_function	9	1	55	Ciclev10019904m.g,Ciclev10004995m.g,Ciclev10001860m.g,Ciclev10019661m.g,Ciclev10000565m.g,Ciclev10011736m.g,Ciclev10004993m.g,Ciclev10008143m.g,Ciclev10011566m.g,	Ciclev10031639m.g,	0.0131206	0.179164
GO:0005737	cytoplasm	cellular_component	2	2	162	Ciclev10030944m.g,Ciclev10008523m.g,	Ciclev10017289m.g,Ciclev10006013m.g,	0.0135422	0.178757
GO:0004867	serine-type endopeptidase inhibitor activity	molecular_function	0	3	8	-	Ciclev10022906m.g,Ciclev10006211m.g,Ciclev10022909m.g,	0.0158914	0.203
GO:0006413	translational initiation	biological_process	5	1	27	Ciclev10011048m.g,Ciclev10011756m.g,Ciclev10018663m.g,Ciclev10001163m.g,Ciclev10017475m.g,	Ciclev10022760m.g,	0.0178992	0.221503
GO:0005992	trehalose biosynthetic process	biological_process	4	0	14	Ciclev10007428m.g,Ciclev10014248m.g,Ciclev10005151m.g,Ciclev10030691m.g,	-	0.0181461	0.217754
GO:0042651	thylakoid membrane	cellular_component	0	2	4	-	Ciclev10002687m.g,Ciclev10029547m.g,	0.0202195	0.235497
GO:0047800	cysteamine dioxygenase activity	molecular_function	2	0	4	Ciclev10011964m.g,Ciclev10021575m.g,	-	0.0202195	0.285961
GO:0004332	fructose-bisphosphate aldolase activity	molecular_function	1	1	4	Ciclev10012049m.g,	Ciclev10008762m.g,	0.0202195	0.285961
GO:0008519	ammonium transmembrane transporter activity	molecular_function	2	0	4	Ciclev10011595m.g,Ciclev10004812m.g,	-	0.0202195	0.285961
GO:0004478	methionine adenosyltransferase activity	molecular_function	2	0	4	Ciclev10011912m.g,Ciclev10020504m.g,	-	0.0202195	0.285961
GO:0006556	S-adenosylmethionine biosynthetic process	biological_process	2	0	4	Ciclev10011912m.g,Ciclev10020504m.g,	-	0.0202195	0.285961
GO:0072488	ammonium transmembrane transport	biological_process	2	0	4	Ciclev10011595m.g,Ciclev10004812m.g,	-	0.0202195	0.285961
GO:0015035	protein disulfide oxidoreductase activity	molecular_function	2	8	59	Ciclev10002859m.g,Ciclev10009373m.g,	Ciclev10017265m.g,Ciclev10001692m.g,Ciclev10002404m.g,Ciclev10002686m.g,Ciclev10026749m.g,Ciclev10017163m.g,Ciclev10013409m.g,Ciclev10017174m.g,	0.0203913	0.19695
GO:0003743	translation initiation factor activity	molecular_function	5	1	28	Ciclev10011048m.g,Ciclev10011756m.g,Ciclev10018663m.g,Ciclev10001163m.g,Ciclev10017475m.g,	Ciclev10022760m.g,	0.0210283	0.198267
GO:0005875	microtubule associated complex	cellular_component	0	3	9	-	Ciclev10026831m.g,Ciclev10013050m.g,Ciclev10007063m.g,	0.0216763	0.199624
GO:0046872	metal ion binding	molecular_function	14	6	151	Ciclev10000092m.g,Ciclev10010149m.g,Ciclev10020004m.g,Ciclev10024989m.g,Ciclev10017086m.g,Ciclev10014141m.g,Ciclev10030537m.g,Ciclev10007305m.g,Ciclev10000134m.g,Ciclev10028824m.g,Ciclev10014078m.g,Ciclev10000707m.g,Ciclev10027724m.g,Ciclev10018565m.g,	Ciclev10013297m.g,Ciclev10026695m.g,Ciclev10006198m.g,Ciclev10032925m.g,Ciclev10012505m.g,Ciclev10007808m.g,	0.0219128	0.197216
GO:0031491	nucleosome binding	molecular_function	1	0	1	Ciclev10004220m.g,	-	0.0288797	0.254141
GO:0005852	eukaryotic translation initiation factor 3 complex	cellular_component	1	0	1	Ciclev10011048m.g,	-	0.0288797	0.346557
GO:0016023	cytoplasmic membrane-bounded vesicle	cellular_component	0	1	1	-	Ciclev10005572m.g,	0.0288797	0.346557
GO:0008446	GDP-mannose 4,6-dehydratase activity	molecular_function	1	0	1	Ciclev10025903m.g,	-	0.0288797	0.346557
GO:0006527	arginine catabolic process	biological_process	1	0	1	Ciclev10027873m.g,	-	0.0288797	0.346557
GO:0005665	DNA-directed RNA polymerase II, core complex	cellular_component	1	0	1	Ciclev10024686m.g,	-	0.0288797	0.346557
GO:0018738	S-formylglutathione hydrolase activity	molecular_function	0	1	1	-	Ciclev10005572m.g,	0.0288797	0.346557
GO:0019008	molybdopterin synthase complex	cellular_component	1	0	1	Ciclev10031726m.g,	-	0.0288797	0.346557
GO:0016585	chromatin remodeling complex	cellular_component	1	0	1	Ciclev10004220m.g,	-	0.0288797	0.346557
GO:0017003	protein-heme linkage	biological_process	1	0	1	Ciclev10012386m.g,	-	0.0288797	0.346557
GO:0046429	4-hydroxy-3-methylbut-2-en-1-yl diphosphate synthase activity	molecular_function	1	0	1	Ciclev10027881m.g,	-	0.0288797	0.346557
GO:0016538	cyclin-dependent protein kinase regulator activity	molecular_function	0	1	1	-	Ciclev10029696m.g,	0.0288797	0.346557
GO:0043044	ATP-dependent chromatin remodeling	biological_process	1	0	1	Ciclev10004220m.g,	-	0.0288797	0.346557
GO:0003980	UDP-glucose:glycoprotein glucosyltransferase activity	molecular_function	1	0	1	Ciclev10000024m.g,	-	0.0288797	0.346557
GO:0004107	chorismate synthase activity	molecular_function	1	0	1	Ciclev10031547m.g,	-	0.0288797	0.346557
GO:0003856	3-dehydroquinate synthase activity	molecular_function	1	0	1	Ciclev10025711m.g,	-	0.0288797	0.346557
GO:0008380	RNA splicing	biological_process	1	0	1	Ciclev10020348m.g,	-	0.0288797	0.346557
GO:0005185	neurohypophyseal hormone activity	molecular_function	1	0	1	Ciclev10031547m.g,	-	0.0288797	0.346557
GO:0009097	isoleucine biosynthetic process	biological_process	1	0	1	Ciclev10011319m.g,	-	0.0288797	0.346557
GO:0003964	RNA-directed DNA polymerase activity	molecular_function	1	0	1	Ciclev10030541m.g,	-	0.0288797	0.346557
GO:0019673	GDP-mannose metabolic process	biological_process	1	0	1	Ciclev10025903m.g,	-	0.0288797	0.346557
GO:0000213	tRNA-intron endonuclease activity	molecular_function	0	1	1	-	Ciclev10029956m.g,	0.0288797	0.346557
GO:0004794	L-threonine ammonia-lyase activity	molecular_function	1	0	1	Ciclev10011319m.g,	-	0.0288797	0.346557
GO:0008792	arginine decarboxylase activity	molecular_function	1	0	1	Ciclev10027873m.g,	-	0.0288797	0.346557
GO:0006278	RNA-dependent DNA replication	biological_process	1	0	1	Ciclev10030541m.g,	-	0.0288797	0.346557
GO:0042546	cell wall biogenesis	biological_process	2	0	5	Ciclev10000769m.g,Ciclev10000784m.g,	-	0.0306528	0.173407
GO:0008107	galactoside 2-alpha-L-fucosyltransferase activity	molecular_function	2	0	5	Ciclev10000769m.g,Ciclev10000784m.g,	-	0.0306528	0.357015
GO:0008295	spermidine biosynthetic process	biological_process	2	0	5	Ciclev10027873m.g,Ciclev10013866m.g,	-	0.0306528	0.357015
GO:0003924	GTPase activity	molecular_function	10	0	64	Ciclev10028426m.g,Ciclev10028436m.g,Ciclev10019352m.g,Ciclev10000034m.g,Ciclev10019323m.g,Ciclev10018663m.g,Ciclev10015255m.g,Ciclev10004309m.g,Ciclev10018754m.g,Ciclev10018844m.g,	-	0.033416	0.18127
GO:0009765	photosynthesis, light harvesting	biological_process	0	4	17	-	Ciclev10016280m.g,Ciclev10021861m.g,Ciclev10002129m.g,Ciclev10002178m.g,	0.0344073	0.184126
GO:0003843	1,3-beta-D-glucan synthase activity	molecular_function	3	0	11	Ciclev10018456m.g,Ciclev10014066m.g,Ciclev10030476m.g,	-	0.0369212	0.194944
GO:0006075	(1->3)-beta-D-glucan biosynthetic process	biological_process	3	0	11	Ciclev10018456m.g,Ciclev10014066m.g,Ciclev10030476m.g,	-	0.0369212	0.395157
GO:0000148	1,3-beta-D-glucan synthase complex	cellular_component	3	0	11	Ciclev10018456m.g,Ciclev10014066m.g,Ciclev10030476m.g,	-	0.0369212	0.395157
GO:0015979	photosynthesis	biological_process	0	7	41	-	Ciclev10002687m.g,Ciclev10009914m.g,Ciclev10022248m.g,Ciclev10016637m.g,Ciclev10032629m.g,Ciclev10029547m.g,Ciclev10009915m.g,	0.0427028	0.216799
GO:0009538	photosystem I reaction center	cellular_component	0	2	6	-	Ciclev10022248m.g,Ciclev10016637m.g,	0.0435751	0.218427
GO:0008061	chitin binding	molecular_function	1	1	6	Ciclev10026057m.g,	Ciclev10028831m.g,	0.0435751	0.442455
GO:0005777	peroxisome	cellular_component	2	0	6	Ciclev10014502m.g,Ciclev10019196m.g,	-	0.0435751	0.442455
GO:0004091	carboxylesterase activity	molecular_function	1	1	6	Ciclev10025081m.g,	Ciclev10005572m.g,	0.0435751	0.442455
GO:0006355	regulation of transcription, DNA-dependent	biological_process	43	22	655	Ciclev10032018m.g,Ciclev10004385m.g,Ciclev10032285m.g,Ciclev10002733m.g,Ciclev10011800m.g,Ciclev10021059m.g,Ciclev10003903m.g,Ciclev10005403m.g,Ciclev10011632m.g,Ciclev10016229m.g,Ciclev10026032m.g,Ciclev10004273m.g,Ciclev10005869m.g,Ciclev10005863m.g,Ciclev10032304m.g,Ciclev10020718m.g,Ciclev10005160m.g,Ciclev10021174m.g,Ciclev10031846m.g,Ciclev10016995m.g,Ciclev10026013m.g,Ciclev10014665m.g,Cic…	Ciclev10032519m.g,Ciclev10032192m.g,Ciclev10013766m.g,Ciclev10022410m.g,Ciclev10009540m.g,Ciclev10009593m.g,Ciclev10033420m.g,Ciclev10028930m.g,Ciclev10016276m.g,Ciclev10002182m.g,Ciclev10011214m.g,Ciclev10007968m.g,Ciclev10020867m.g,Ciclev10019368m.g,Ciclev10005750m.g,Ciclev10003812m.g,Ciclev10019177m.g,Ciclev10005570m.g,Ciclev10009004m.g,Ciclev10032029m.g,Ciclev10033747m.g,Ciclev10031289m.g,	0.0448915	0.214181
GO:0042578	phosphoric ester hydrolase activity	molecular_function	2	1	12	Ciclev10007455m.g,Ciclev10024924m.g,	Ciclev10031765m.g,	0.0465112	0.219267
GO:0045941			1	0	2	Ciclev10014841m.g,	-	0.0550393	0.256418
GO:0046422	violaxanthin de-epoxidase activity	molecular_function	0	1	2	-	Ciclev10019925m.g,	0.0550393	0.518942
GO:0009512	cytochrome b6f complex	cellular_component	0	1	2	-	Ciclev10030439m.g,	0.0550393	0.518942
GO:0042256	mature ribosome assembly	biological_process	0	1	2	-	Ciclev10026354m.g,	0.0550393	0.518942
GO:0004591	oxoglutarate dehydrogenase (succinyl-transferring) activity	molecular_function	1	0	2	Ciclev10018656m.g,	-	0.0550393	0.518942
GO:0009001	serine O-acetyltransferase activity	molecular_function	1	0	2	Ciclev10008523m.g,	-	0.0550393	0.518942
GO:0070402	NADPH binding	molecular_function	0	1	2	-	Ciclev10005510m.g,	0.0550393	0.518942
GO:0008839	dihydrodipicolinate reductase activity	molecular_function	0	1	2	-	Ciclev10005510m.g,	0.0550393	0.518942
GO:0045893	positive regulation of transcription, DNA-dependent	biological_process	1	0	2	Ciclev10014841m.g,	-	0.0550393	0.518942
GO:0006535	cysteine biosynthetic process from serine	biological_process	1	0	2	Ciclev10008523m.g,	-	0.0550393	0.518942
GO:0006338	chromatin remodeling	biological_process	1	0	2	Ciclev10004220m.g,	-	0.0550393	0.518942
GO:0017004	cytochrome complex assembly	biological_process	1	0	2	Ciclev10012386m.g,	-	0.0550393	0.518942
GO:0030604	1-deoxy-D-xylulose-5-phosphate reductoisomerase activity	molecular_function	1	0	2	Ciclev10020004m.g,	-	0.0550393	0.518942
GO:0008158	hedgehog receptor activity	molecular_function	1	0	2	Ciclev10000039m.g,	-	0.0550393	0.518942
GO:0009415	response to water	biological_process	1	0	2	Ciclev10002349m.g,	-	0.0550393	0.518942
GO:0004575	sucrose alpha-glucosidase activity	molecular_function	1	0	2	Ciclev10004465m.g,	-	0.0550393	0.518942
GO:0004564	beta-fructofuranosidase activity	molecular_function	1	0	2	Ciclev10004465m.g,	-	0.0550393	0.518942
GO:0006388	tRNA splicing, via endonucleolytic cleavage and ligation	biological_process	0	1	2	-	Ciclev10029956m.g,	0.0550393	0.518942
GO:0008171	O-methyltransferase activity	molecular_function	6	3	61	Ciclev10029158m.g,Ciclev10005230m.g,Ciclev10031953m.g,Ciclev10026344m.g,Ciclev10012561m.g,Ciclev10026359m.g,	Ciclev10024081m.g,Ciclev10015705m.g,Ciclev10020377m.g,	0.0564751	0.217127
GO:0006855	drug transmembrane transport	biological_process	5	4	61	Ciclev10032663m.g,Ciclev10033453m.g,Ciclev10031703m.g,Ciclev10019758m.g,Ciclev10032747m.g,	Ciclev10031503m.g,Ciclev10032448m.g,Ciclev10031358m.g,Ciclev10032762m.g,	0.0564751	0.520096
GO:0015297	antiporter activity	molecular_function	5	4	61	Ciclev10032663m.g,Ciclev10033453m.g,Ciclev10031703m.g,Ciclev10019758m.g,Ciclev10032747m.g,	Ciclev10031503m.g,Ciclev10032448m.g,Ciclev10031358m.g,Ciclev10032762m.g,	0.0564751	0.520096
GO:0015238	drug transmembrane transporter activity	molecular_function	5	4	61	Ciclev10032663m.g,Ciclev10033453m.g,Ciclev10031703m.g,Ciclev10019758m.g,Ciclev10032747m.g,	Ciclev10031503m.g,Ciclev10032448m.g,Ciclev10031358m.g,Ciclev10032762m.g,	0.0564751	0.520096
GO:0006511	ubiquitin-dependent protein catabolic process	biological_process	1	0	72	Ciclev10007902m.g,	-	0.056883	0.21052
GO:0030117	membrane coat	cellular_component	3	0	13	Ciclev10027737m.g,Ciclev10027697m.g,Ciclev10018786m.g,	-	0.0574753	0.210743
GO:0007049	cell cycle	biological_process	0	2	7	-	Ciclev10029696m.g,Ciclev10009999m.g,	0.0590085	0.214379
GO:0008146	sulfotransferase activity	molecular_function	1	1	7	Ciclev10003688m.g,	Ciclev10022534m.g,	0.0590085	0.507986
GO:0030127	COPII vesicle coat	cellular_component	2	0	7	Ciclev10000082m.g,Ciclev10004373m.g,	-	0.0590085	0.507986
GO:0016567	protein ubiquitination	biological_process	6	1	45	Ciclev10018671m.g,Ciclev10024899m.g,Ciclev10024909m.g,Ciclev10007255m.g,Ciclev10004230m.g,Ciclev10011217m.g,	Ciclev10028564m.g,	0.0654306	0.231344
GO:0000151	ubiquitin ligase complex	cellular_component	6	1	45	Ciclev10018671m.g,Ciclev10024899m.g,Ciclev10024909m.g,Ciclev10007255m.g,Ciclev10004230m.g,Ciclev10011217m.g,	Ciclev10028564m.g,	0.0654306	0.551288
GO:0006464	cellular protein modification process	biological_process	4	0	21	Ciclev10000001m.g,Ciclev10027670m.g,Ciclev10027704m.g,Ciclev10007219m.g,	-	0.0679521	0.236044
GO:0019538	protein metabolic process	biological_process	3	0	14	Ciclev10033976m.g,Ciclev10030757m.g,Ciclev10013530m.g,	-	0.0698425	0.240501
GO:0004842	ubiquitin-protein ligase activity	molecular_function	6	1	46	Ciclev10018671m.g,Ciclev10024899m.g,Ciclev10024909m.g,Ciclev10007255m.g,Ciclev10004230m.g,Ciclev10011217m.g,	Ciclev10028564m.g,	0.0721916	0.246447
GO:0003995	acyl-CoA dehydrogenase activity	molecular_function	2	0	8	Ciclev10014502m.g,Ciclev10019196m.g,	-	0.0769289	0.260375
GO:0003712	transcription cofactor activity	molecular_function	2	0	8	Ciclev10027337m.g,Ciclev10004290m.g,	-	0.0769289	0.59733
GO:0016161	beta-amylase activity	molecular_function	1	1	8	Ciclev10004689m.g,	Ciclev10014929m.g,	0.0769289	0.59733
GO:0004144	diacylglycerol O-acyltransferase activity	molecular_function	2	0	8	Ciclev10029190m.g,Ciclev10029245m.g,	-	0.0769289	0.59733
GO:0005681	spliceosomal complex	cellular_component	2	0	8	Ciclev10020348m.g,Ciclev10011323m.g,	-	0.0769289	0.59733
GO:0000272	polysaccharide catabolic process	biological_process	1	1	8	Ciclev10004689m.g,	Ciclev10014929m.g,	0.0769289	0.59733
GO:0030244	cellulose biosynthetic process	biological_process	5	0	30	Ciclev10030723m.g,Ciclev10007296m.g,Ciclev10023400m.g,Ciclev10013540m.g,Ciclev10024766m.g,	-	0.0795492	0.25611
GO:0045454	cell redox homeostasis	biological_process	2	9	85	Ciclev10002859m.g,Ciclev10009373m.g,	Ciclev10017265m.g,Ciclev10001692m.g,Ciclev10002404m.g,Ciclev10002686m.g,Ciclev10026749m.g,Ciclev10017163m.g,Ciclev10013409m.g,Ciclev10017174m.g,Ciclev10001327m.g,	0.0848864	0.271089
GO:0008831	dTDP-4-dehydrorhamnose reductase activity	molecular_function	1	0	3	Ciclev10019182m.g,	-	0.0874395	0.277008
GO:0006571	tyrosine biosynthetic process	biological_process	1	0	3	Ciclev10007630m.g,	-	0.0874395	0.641223
GO:0004617	phosphoglycerate dehydrogenase activity	molecular_function	1	0	3	Ciclev10028055m.g,	-	0.0874395	0.641223
GO:0009086	methionine biosynthetic process	biological_process	1	0	3	Ciclev10018965m.g,	-	0.0874395	0.641223
GO:0004781	sulfate adenylyltransferase (ATP) activity	molecular_function	1	0	3	Ciclev10004927m.g,	-	0.0874395	0.641223
GO:0006974	response to DNA damage stimulus	biological_process	0	1	3	-	Ciclev10006013m.g,	0.0874395	0.641223
GO:0008898	homocysteine S-methyltransferase activity	molecular_function	0	1	3	-	Ciclev10005328m.g,	0.0874395	0.641223
GO:0006665	sphingolipid metabolic process	biological_process	1	0	3	Ciclev10004255m.g,	-	0.0874395	0.641223
GO:0009089	lysine biosynthetic process via diaminopimelate	biological_process	0	1	3	-	Ciclev10005510m.g,	0.0874395	0.641223
GO:0004527	exonuclease activity	molecular_function	1	0	3	Ciclev10000168m.g,	-	0.0874395	0.641223
GO:0006366	transcription from RNA polymerase II promoter	biological_process	1	0	3	Ciclev10024686m.g,	-	0.0874395	0.641223
GO:0045226	extracellular polysaccharide biosynthetic process	biological_process	1	0	3	Ciclev10019182m.g,	-	0.0874395	0.641223
GO:0047746	chlorophyllase activity	molecular_function	1	0	3	Ciclev10021103m.g,	-	0.0874395	0.641223
GO:0004348	glucosylceramidase activity	molecular_function	1	0	3	Ciclev10004255m.g,	-	0.0874395	0.641223
GO:0031012	extracellular matrix	cellular_component	0	1	3	-	Ciclev10031870m.g,	0.0874395	0.641223
GO:0004665	prephenate dehydrogenase (NADP+) activity	molecular_function	1	0	3	Ciclev10007630m.g,	-	0.0874395	0.641223
GO:0008113	peptide-methionine-(S)-S-oxide reductase activity	molecular_function	0	1	3	-	Ciclev10022321m.g,	0.0874395	0.641223
GO:0016114	terpenoid biosynthetic process	biological_process	1	0	3	Ciclev10027881m.g,	-	0.0874395	0.641223
GO:0016717	oxidoreductase activity, acting on paired donors, with oxidation of a pair of donors resulting in the reduction of molecular oxygen to two molecules of water	molecular_function	1	0	3	Ciclev10011949m.g,	-	0.0874395	0.641223
GO:0006564	L-serine biosynthetic process	biological_process	1	0	3	Ciclev10028055m.g,	-	0.0874395	0.641223
GO:0003855	3-dehydroquinate dehydratase activity	molecular_function	1	0	3	Ciclev10000874m.g,	-	0.0874395	0.641223
GO:0003871	5-methyltetrahydropteroyltriglutamate-homocysteine S-methyltransferase activity	molecular_function	1	0	3	Ciclev10018965m.g,	-	0.0874395	0.641223
GO:0016762	xyloglucan:xyloglucosyl transferase activity	molecular_function	2	2	23	Ciclev10010000m.g,Ciclev10026210m.g,	Ciclev10005561m.g,Ciclev10015872m.g,	0.090351	0.243395
GO:0048046	apoplast	cellular_component	2	2	23	Ciclev10010000m.g,Ciclev10026210m.g,	Ciclev10005561m.g,Ciclev10015872m.g,	0.090351	0.650527
GO:0006073	cellular glucan metabolic process	biological_process	2	2	23	Ciclev10010000m.g,Ciclev10026210m.g,	Ciclev10005561m.g,Ciclev10015872m.g,	0.090351	0.650527
GO:0055085	transmembrane transport	biological_process	32	7	388	Ciclev10008343m.g,Ciclev10014029m.g,Ciclev10030012m.g,Ciclev10000779m.g,Ciclev10019105m.g,Ciclev10011060m.g,Ciclev10019408m.g,Ciclev10017595m.g,Ciclev10000465m.g,Ciclev10001373m.g,Ciclev10032663m.g,Ciclev10020837m.g,Ciclev10033453m.g,Ciclev10019203m.g,Ciclev10028174m.g,Ciclev10024968m.g,Ciclev10014913m.g,Ciclev10031703m.g,Ciclev10018903m.g,Ciclev10025741m.g,Ciclev10001325m.g,Ciclev10019758m.g,Cic…	Ciclev10008037m.g,Ciclev10031503m.g,Ciclev10011720m.g,Ciclev10032448m.g,Ciclev10007177m.g,Ciclev10031358m.g,Ciclev10032762m.g,	0.0962817	0.254184
GO:0007205	protein kinase C-activating G-protein coupled receptor signaling pathway	biological_process	2	0	9	Ciclev10015071m.g,Ciclev10007969m.g,	-	0.0972747	0.255105
GO:0016831	carboxy-lyase activity	molecular_function	1	1	9	Ciclev10015017m.g,	Ciclev10019831m.g,	0.0972747	0.675803
GO:0004143	diacylglycerol kinase activity	molecular_function	2	0	9	Ciclev10015071m.g,Ciclev10007969m.g,	-	0.0972747	0.675803
GO:0022857	transmembrane transporter activity	molecular_function	6	2	59	Ciclev10008343m.g,Ciclev10028174m.g,Ciclev10014913m.g,Ciclev10020116m.g,Ciclev10000828m.g,Ciclev10028170m.g,	Ciclev10008037m.g,Ciclev10007177m.g,	0.101959	0.26218
GO:0006184	GTP catabolic process	biological_process	3	0	17	Ciclev10028426m.g,Ciclev10028436m.g,Ciclev10015255m.g,	-	0.115454	0.294966
GO:0004659	prenyltransferase activity	molecular_function	3	0	17	Ciclev10008503m.g,Ciclev10003300m.g,Ciclev10008872m.g,	-	0.115454	0.77491
GO:0006352	transcription initiation, DNA-dependent	biological_process	1	3	25	Ciclev10024691m.g,	Ciclev10007968m.g,Ciclev10033747m.g,Ciclev10031289m.g,	0.116658	0.294245
GO:0019752	carboxylic acid metabolic process	biological_process	1	1	10	Ciclev10015017m.g,	Ciclev10019831m.g,	0.119954	0.300645
GO:0030130	clathrin coat of trans-Golgi network vesicle	cellular_component	1	0	4	Ciclev10030488m.g,	-	0.125061	0.311472
GO:0006099	tricarboxylic acid cycle	biological_process	1	0	4	Ciclev10019838m.g,	-	0.125061	0.798776
GO:0006597	spermine biosynthetic process	biological_process	1	0	4	Ciclev10013866m.g,	-	0.125061	0.798776
GO:0050832	defense response to fungus	biological_process	1	0	4	Ciclev10029536m.g,	-	0.125061	0.798776
GO:0000276	mitochondrial proton-transporting ATP synthase complex, coupling factor F(o)	cellular_component	0	1	4	-	Ciclev10009918m.g,	0.125061	0.798776
GO:0004571	mannosyl-oligosaccharide 1,2-alpha-mannosidase activity	molecular_function	1	0	4	Ciclev10014607m.g,	-	0.125061	0.798776
GO:0004014	adenosylmethionine decarboxylase activity	molecular_function	1	0	4	Ciclev10013866m.g,	-	0.125061	0.798776
GO:0004356	glutamate-ammonia ligase activity	molecular_function	1	0	4	Ciclev10011061m.g,	-	0.125061	0.798776
GO:0030054	cell junction	cellular_component	1	0	4	Ciclev10013540m.g,	-	0.125061	0.798776
GO:0008466	glycogenin glucosyltransferase activity	molecular_function	1	0	4	Ciclev10013540m.g,	-	0.125061	0.798776
GO:0015969	guanosine tetraphosphate metabolic process	biological_process	1	0	4	Ciclev10024989m.g,	-	0.125061	0.798776
GO:0007047	cellular cell wall organization	biological_process	1	0	4	Ciclev10013540m.g,	-	0.125061	0.798776
GO:0008641	small protein activating enzyme activity	molecular_function	1	0	4	Ciclev10027704m.g,	-	0.125061	0.798776
GO:0016760	cellulose synthase (UDP-forming) activity	molecular_function	4	0	26	Ciclev10030723m.g,Ciclev10007296m.g,Ciclev10023400m.g,Ciclev10024766m.g,	-	0.131282	0.302255
GO:0005874	microtubule	cellular_component	3	0	18	Ciclev10028426m.g,Ciclev10028436m.g,Ciclev10015255m.g,	-	0.133464	0.305502
GO:0004252	serine-type endopeptidase activity	molecular_function	1	1	77	Ciclev10018797m.g,	Ciclev10011658m.g,	0.140563	0.319903
GO:0030131	clathrin adaptor complex	cellular_component	2	0	11	Ciclev10027737m.g,Ciclev10018786m.g,	-	0.144852	0.32778
GO:0016020	membrane	cellular_component	49	18	733	Ciclev10004385m.g,Ciclev10028452m.g,Ciclev10019426m.g,Ciclev10001037m.g,Ciclev10030723m.g,Ciclev10030012m.g,Ciclev10030352m.g,Ciclev10007296m.g,Ciclev10000779m.g,Ciclev10023400m.g,Ciclev10031659m.g,Ciclev10024711m.g,Ciclev10004838m.g,Ciclev10011595m.g,Ciclev10028404m.g,Ciclev10000465m.g,Ciclev10018456m.g,Ciclev10032302m.g,Ciclev10032663m.g,Ciclev10033453m.g,Ciclev10019203m.g,Ciclev10000769m.g,Cic…	Ciclev10009914m.g,Ciclev10016280m.g,Ciclev10031503m.g,Ciclev10008607m.g,Ciclev10013028m.g,Ciclev10012013m.g,Ciclev10032448m.g,Ciclev10007916m.g,Ciclev10020033m.g,Ciclev10021861m.g,Ciclev10015443m.g,Ciclev10002129m.g,Ciclev10011292m.g,Ciclev10031358m.g,Ciclev10009915m.g,Ciclev10002178m.g,Ciclev10032762m.g,Ciclev10014849m.g,	0.151866	0.341698
GO:0043234	protein complex	cellular_component	3	0	19	Ciclev10028426m.g,Ciclev10028436m.g,Ciclev10015255m.g,	-	0.152836	0.341938
GO:0051258	protein polymerization	biological_process	3	0	19	Ciclev10028426m.g,Ciclev10028436m.g,Ciclev10015255m.g,	-	0.152836	0.890043
GO:0031072	heat shock protein binding	molecular_function	8	3	95	Ciclev10000038m.g,Ciclev10000812m.g,Ciclev10031692m.g,Ciclev10014131m.g,Ciclev10002683m.g,Ciclev10009810m.g,Ciclev10008750m.g,Ciclev10022177m.g,	Ciclev10002824m.g,Ciclev10017707m.g,Ciclev10033027m.g,	0.155842	0.344767
GO:0006810	transport	biological_process	7	0	162	Ciclev10014029m.g,Ciclev10000779m.g,Ciclev10020020m.g,Ciclev10032302m.g,Ciclev10019203m.g,Ciclev10004145m.g,Ciclev10007266m.g,	-	0.156385	0.344048
GO:0009055	electron carrier activity	molecular_function	13	22	360	Ciclev10019793m.g,Ciclev10008649m.g,Ciclev10008125m.g,Ciclev10002859m.g,Ciclev10000220m.g,Ciclev10000844m.g,Ciclev10001118m.g,Ciclev10000762m.g,Ciclev10009373m.g,Ciclev10030649m.g,Ciclev10000825m.g,Ciclev10008731m.g,Ciclev10014991m.g,	Ciclev10019651m.g,Ciclev10017265m.g,Ciclev10019826m.g,Ciclev10019805m.g,Ciclev10001692m.g,Ciclev10004785m.g,Ciclev10002404m.g,Ciclev10002793m.g,Ciclev10002686m.g,Ciclev10001043m.g,Ciclev10026749m.g,Ciclev10017163m.g,Ciclev10006141m.g,Ciclev10028253m.g,Ciclev10011511m.g,Ciclev10028254m.g,Ciclev10013409m.g,Ciclev10017174m.g,Ciclev10032925m.g,Ciclev10002698m.g,Ciclev10012505m.g,Ciclev10009779m.g,	0.157879	0.345415
GO:0000786	nucleosome	cellular_component	1	3	28	Ciclev10013909m.g,	Ciclev10029640m.g,Ciclev10026549m.g,Ciclev10029263m.g,	0.163438	0.355613
GO:0006777	Mo-molybdopterin cofactor biosynthetic process	biological_process	1	0	5	Ciclev10031726m.g,	-	0.166997	0.361371
GO:0004372	glycine hydroxymethyltransferase activity	molecular_function	1	0	5	Ciclev10000656m.g,	-	0.166997	0.905903
GO:0016872	intramolecular lyase activity	molecular_function	1	0	5	Ciclev10008420m.g,	-	0.166997	0.905903
GO:0008889	glycerophosphodiester phosphodiesterase activity	molecular_function	1	0	5	Ciclev10007536m.g,	-	0.166997	0.905903
GO:0000062	fatty-acyl-CoA binding	molecular_function	1	0	5	Ciclev10001990m.g,	-	0.166997	0.905903
GO:0004664	prephenate dehydratase activity	molecular_function	1	0	5	Ciclev10028359m.g,	-	0.166997	0.905903
GO:0009678	hydrogen-translocating pyrophosphatase activity	molecular_function	1	0	5	Ciclev10007524m.g,	-	0.166997	0.905903
GO:0006563	L-serine metabolic process	biological_process	1	0	5	Ciclev10000656m.g,	-	0.166997	0.905903
GO:0042742	defense response to bacterium	biological_process	1	0	5	Ciclev10029536m.g,	-	0.166997	0.905903
GO:0042398	cellular modified amino acid biosynthetic process	biological_process	1	0	5	Ciclev10008420m.g,	-	0.166997	0.905903
GO:0016563	transcription activator activity	molecular_function	1	0	5	Ciclev10014841m.g,	-	0.166997	0.905903
GO:0009094	L-phenylalanine biosynthetic process	biological_process	1	0	5	Ciclev10028359m.g,	-	0.166997	0.905903
GO:0030132	clathrin coat of coated pit	cellular_component	1	0	5	Ciclev10030488m.g,	-	0.166997	0.905903
GO:0043022	ribosome binding	molecular_function	0	1	5	-	Ciclev10026354m.g,	0.166997	0.905903
GO:0000103	sulfate assimilation	biological_process	1	0	5	Ciclev10004927m.g,	-	0.166997	0.905903
GO:0004602	glutathione peroxidase activity	molecular_function	0	1	5	-	Ciclev10022569m.g,	0.166997	0.905903
GO:0006544	glycine metabolic process	biological_process	1	0	5	Ciclev10000656m.g,	-	0.166997	0.905903
GO:0030151	molybdenum ion binding	molecular_function	1	0	5	Ciclev10000220m.g,	-	0.166997	0.905903
GO:0030126	COPI vesicle coat	cellular_component	1	0	5	Ciclev10027697m.g,	-	0.166997	0.905903
GO:0006098	pentose-phosphate shunt	biological_process	2	0	12	Ciclev10011597m.g,Ciclev10019859m.g,	-	0.171835	0.336864
GO:0004616	phosphogluconate dehydrogenase (decarboxylating) activity	molecular_function	2	0	12	Ciclev10011597m.g,Ciclev10019859m.g,	-	0.171835	0.919548
GO:0005515	protein binding	molecular_function	105	13	1760	Ciclev10004804m.g,Ciclev10003464m.g,Ciclev10004385m.g,Ciclev10030535m.g,Ciclev10007972m.g,Ciclev10007708m.g,Ciclev10018671m.g,Ciclev10018726m.g,Ciclev10000141m.g,Ciclev10011048m.g,Ciclev10024165m.g,Ciclev10004096m.g,Ciclev10030944m.g,Ciclev10007494m.g,Ciclev10014129m.g,Ciclev10018721m.g,Ciclev10030999m.g,Ciclev10020037m.g,Ciclev10018480m.g,Ciclev10019887m.g,Ciclev10018038m.g,Ciclev10004273m.g,Cic…	Ciclev10022388m.g,Ciclev10025164m.g,Ciclev10022164m.g,Ciclev10022337m.g,Ciclev10009170m.g,Ciclev10002874m.g,Ciclev10002463m.g,Ciclev10017198m.g,Ciclev10013001m.g,Ciclev10003126m.g,Ciclev10032743m.g,Ciclev10019177m.g,Ciclev10032613m.g,	0.172585	0.335017
GO:0051536	iron-sulfur cluster binding	molecular_function	2	3	38	Ciclev10031726m.g,Ciclev10014382m.g,	Ciclev10002793m.g,Ciclev10009375m.g,Ciclev10006141m.g,	0.179399	0.346546
GO:0016021	integral to membrane	cellular_component	36	11	505	Ciclev10008343m.g,Ciclev10014029m.g,Ciclev10011742m.g,Ciclev10007716m.g,Ciclev10027831m.g,Ciclev10019105m.g,Ciclev10022120m.g,Ciclev10011060m.g,Ciclev10026216m.g,Ciclev10019408m.g,Ciclev10017595m.g,Ciclev10020208m.g,Ciclev10001373m.g,Ciclev10014688m.g,Ciclev10008503m.g,Ciclev10028174m.g,Ciclev10014913m.g,Ciclev10003300m.g,Ciclev10018903m.g,Ciclev10027837m.g,Ciclev10019661m.g,Ciclev10025741m.g,Cic…	Ciclev10008037m.g,Ciclev10010088m.g,Ciclev10010303m.g,Ciclev10028995m.g,Ciclev10011720m.g,Ciclev10016622m.g,Ciclev10007177m.g,Ciclev10013710m.g,Ciclev10011658m.g,Ciclev10032313m.g,Ciclev10021645m.g,	0.180767	0.347494
GO:0016740	transferase activity	molecular_function	1	1	13	Ciclev10028537m.g,	Ciclev10011841m.g,	0.200756	0.384054
GO:0032312	regulation of ARF GTPase activity	biological_process	2	0	13	Ciclev10007554m.g,Ciclev10012277m.g,	-	0.200756	1.01922
GO:0008060	ARF GTPase activator activity	molecular_function	2	0	13	Ciclev10007554m.g,Ciclev10012277m.g,	-	0.200756	1.01922
GO:0005507	copper ion binding	molecular_function	4	2	49	Ciclev10008649m.g,Ciclev10028140m.g,Ciclev10014842m.g,Ciclev10008731m.g,	Ciclev10002698m.g,Ciclev10009779m.g,	0.201793	0.380523
GO:0005488	binding	molecular_function	2	3	40	Ciclev10011756m.g,Ciclev10001163m.g,	Ciclev10009184m.g,Ciclev10009194m.g,Ciclev10009622m.g,	0.211702	0.397318
GO:0005886	plasma membrane	cellular_component	1	0	6	Ciclev10012386m.g,	-	0.212446	0.396832
GO:0016570	histone modification	biological_process	1	0	6	Ciclev10024691m.g,	-	0.212446	1.03862
GO:0005667	transcription factor complex	cellular_component	1	0	6	Ciclev10011632m.g,	-	0.212446	1.03862
GO:0016841	ammonia-lyase activity	molecular_function	1	0	6	Ciclev10011175m.g,	-	0.212446	1.03862
GO:0016671	oxidoreductase activity, acting on a sulfur group of donors, disulfide as acceptor	molecular_function	1	0	6	Ciclev10013530m.g,	-	0.212446	1.03862
GO:0016042	lipid catabolic process	biological_process	1	0	6	Ciclev10025081m.g,	-	0.212446	1.03862
GO:0004402	histone acetyltransferase activity	molecular_function	1	0	6	Ciclev10027337m.g,	-	0.212446	1.03862
GO:0004435	phosphatidylinositol phospholipase C activity	molecular_function	1	0	6	Ciclev10028080m.g,	-	0.212446	1.03862
GO:0006071	glycerol metabolic process	biological_process	1	0	6	Ciclev10007536m.g,	-	0.212446	1.03862
GO:0050664	oxidoreductase activity, acting on NADH or NADPH, oxygen as acceptor	molecular_function	1	0	6	Ciclev10030649m.g,	-	0.212446	1.03862
GO:0006888	ER to Golgi vesicle-mediated transport	biological_process	2	0	14	Ciclev10000082m.g,Ciclev10004373m.g,	-	0.231459	0.412872
GO:0003723	RNA binding	molecular_function	8	2	198	Ciclev10004301m.g,Ciclev10030541m.g,Ciclev10018931m.g,Ciclev10014300m.g,Ciclev10007663m.g,Ciclev10030866m.g,Ciclev10016164m.g,Ciclev10012216m.g,	Ciclev10022760m.g,Ciclev10032124m.g,	0.233263	0.414225
GO:0008152	metabolic process	biological_process	48	12	674	Ciclev10018726m.g,Ciclev10004645m.g,Ciclev10011203m.g,Ciclev10004460m.g,Ciclev10017966m.g,Ciclev10020996m.g,Ciclev10014141m.g,Ciclev10011319m.g,Ciclev10031826m.g,Ciclev10025659m.g,Ciclev10018656m.g,Ciclev10000964m.g,Ciclev10021728m.g,Ciclev10020963m.g,Ciclev10001630m.g,Ciclev10000764m.g,Ciclev10011061m.g,Ciclev10030537m.g,Ciclev10014140m.g,Ciclev10028055m.g,Ciclev10018583m.g,Ciclev10007305m.g,Cic…	Ciclev10002114m.g,Ciclev10031870m.g,Ciclev10012415m.g,Ciclev10029166m.g,Ciclev10011494m.g,Ciclev10008091m.g,Ciclev10012371m.g,Ciclev10011571m.g,Ciclev10016177m.g,Ciclev10005971m.g,Ciclev10020092m.g,Ciclev10007808m.g,	0.238873	0.422294
GO:0004806	triglyceride lipase activity	molecular_function	4	0	32	Ciclev10000576m.g,Ciclev10025081m.g,Ciclev10018997m.g,Ciclev10025537m.g,	-	0.23889	0.420447
GO:0004857	enzyme inhibitor activity	molecular_function	3	1	32	Ciclev10022028m.g,Ciclev10025238m.g,Ciclev10005968m.g,	Ciclev10005926m.g,	0.23889	1.11295
GO:0016616	oxidoreductase activity, acting on the CH-OH group of donors, NAD or NADP as acceptor	molecular_function	4	0	32	Ciclev10031390m.g,Ciclev10025125m.g,Ciclev10028055m.g,Ciclev10019935m.g,	-	0.23889	1.11295
GO:0016757	transferase activity, transferring glycosyl groups	molecular_function	2	2	33	Ciclev10000024m.g,Ciclev10011444m.g,	Ciclev10015791m.g,Ciclev10004678m.g,	0.259925	0.451448
GO:0030145	manganese ion binding	molecular_function	0	1	7	-	Ciclev10032124m.g,	0.260694	0.450808
GO:0004176	ATP-dependent peptidase activity	molecular_function	1	0	7	Ciclev10018797m.g,	-	0.260694	1.18661
GO:0016868	intramolecular transferase activity, phosphotransferases	molecular_function	1	0	7	Ciclev10001708m.g,	-	0.260694	1.18661
GO:0016070	RNA metabolic process	biological_process	1	0	7	Ciclev10007494m.g,	-	0.260694	1.18661
GO:0004629	phospholipase C activity	molecular_function	1	0	7	Ciclev10028080m.g,	-	0.260694	1.18661
GO:0006857	oligopeptide transport	biological_process	4	2	53	Ciclev10019426m.g,Ciclev10030352m.g,Ciclev10031055m.g,Ciclev10004592m.g,	Ciclev10011292m.g,Ciclev10014849m.g,	0.264836	0.448184
GO:0003824	catalytic activity	molecular_function	38	3	452	Ciclev10013371m.g,Ciclev10030907m.g,Ciclev10018726m.g,Ciclev10004645m.g,Ciclev10001130m.g,Ciclev10011317m.g,Ciclev10027873m.g,Ciclev10004460m.g,Ciclev10031726m.g,Ciclev10025903m.g,Ciclev10007428m.g,Ciclev10014703m.g,Ciclev10014248m.g,Ciclev10014141m.g,Ciclev10011319m.g,Ciclev10001232m.g,Ciclev10005151m.g,Ciclev10000764m.g,Ciclev10021083m.g,Ciclev10011061m.g,Ciclev10030537m.g,Ciclev10030691m.g,Cic…	Ciclev10028590m.g,Ciclev10029166m.g,Ciclev10007808m.g,	0.265624	0.447604
GO:0051082	unfolded protein binding	molecular_function	0	1	46	-	Ciclev10033227m.g,	0.271352	0.455319
GO:0006334	nucleosome assembly	biological_process	1	3	34	Ciclev10013909m.g,	Ciclev10029640m.g,Ciclev10026549m.g,Ciclev10029263m.g,	0.281762	0.470793
GO:0005618	cell wall	cellular_component	4	2	54	Ciclev10010000m.g,Ciclev10013540m.g,Ciclev10025238m.g,Ciclev10026210m.g,	Ciclev10005561m.g,Ciclev10015872m.g,	0.281962	0.469147
GO:0004222	metalloendopeptidase activity	molecular_function	4	1	44	Ciclev10027831m.g,Ciclev10018718m.g,Ciclev10024860m.g,Ciclev10027837m.g,	Ciclev10031870m.g,	0.284517	0.471417
GO:0009523	photosystem II	cellular_component	0	3	25	-	Ciclev10009914m.g,Ciclev10032629m.g,Ciclev10009915m.g,	0.294965	0.486692
GO:0006289	nucleotide-excision repair	biological_process	1	1	16	Ciclev10030863m.g,	Ciclev10032054m.g,	0.297561	0.488938
GO:0009116	nucleoside metabolic process	biological_process	1	1	16	Ciclev10031694m.g,	Ciclev10009485m.g,	0.297561	1.24036
GO:0051287	NAD binding	molecular_function	4	0	35	Ciclev10031390m.g,Ciclev10025125m.g,Ciclev10028055m.g,Ciclev10019935m.g,	-	0.304366	0.496005
GO:0005529			6	0	127	Ciclev10011203m.g,Ciclev10014386m.g,Ciclev10014317m.g,Ciclev10014255m.g,Ciclev10007471m.g,Ciclev10020247m.g,	-	0.306611	0.497615
GO:0016226	iron-sulfur cluster assembly	biological_process	0	1	8	-	Ciclev10009375m.g,	0.311116	0.502865
GO:0016624	oxidoreductase activity, acting on the aldehyde or oxo group of donors, disulfide as acceptor	molecular_function	1	0	8	Ciclev10018656m.g,	-	0.311116	1.25716
GO:0015450	P-P-bond-hydrolysis-driven protein transmembrane transporter activity	molecular_function	1	0	8	Ciclev10019973m.g,	-	0.311116	1.25716
GO:0015299	solute:hydrogen antiporter activity	molecular_function	3	0	26	Ciclev10011060m.g,Ciclev10018903m.g,Ciclev10004634m.g,	-	0.322397	0.514795
GO:0006397	mRNA processing	biological_process	2	0	17	Ciclev10030390m.g,Ciclev10030647m.g,	-	0.33263	0.529001
GO:0004888	transmembrane signaling receptor activity	molecular_function	4	1	108	Ciclev10018520m.g,Ciclev10024735m.g,Ciclev10023812m.g,Ciclev10023529m.g,	Ciclev10003559m.g,	0.343909	0.544752
GO:0045087	innate immune response	biological_process	4	1	108	Ciclev10018520m.g,Ciclev10024735m.g,Ciclev10023812m.g,Ciclev10023529m.g,	Ciclev10003559m.g,	0.343909	1.3484
GO:0031224	intrinsic to membrane	cellular_component	4	1	108	Ciclev10018520m.g,Ciclev10024735m.g,Ciclev10023812m.g,Ciclev10023529m.g,	Ciclev10003559m.g,	0.343909	1.3484
GO:0004871	signal transducer activity	molecular_function	1	3	37	Ciclev10000673m.g,	Ciclev10025164m.g,Ciclev10002761m.g,Ciclev10021954m.g,	0.351711	0.550505
GO:0003774	motor activity	molecular_function	1	0	9	Ciclev10018480m.g,	-	0.363157	0.566182
GO:0042393	histone binding	molecular_function	1	0	9	Ciclev10006520m.g,	-	0.363157	1.39622
GO:0005576	extracellular region	cellular_component	1	0	9	Ciclev10031547m.g,	-	0.363157	1.39622
GO:0000398	nuclear mRNA splicing, via spliceosome	biological_process	1	0	9	Ciclev10011323m.g,	-	0.363157	1.39622
GO:0019904	protein domain specific binding	molecular_function	1	0	9	Ciclev10003615m.g,	-	0.363157	1.39622
GO:0016459	myosin complex	cellular_component	1	0	9	Ciclev10018480m.g,	-	0.363157	1.39622
GO:0046488	phosphatidylinositol metabolic process	biological_process	1	0	9	Ciclev10010149m.g,	-	0.363157	1.39622
GO:0004525	ribonuclease III activity	molecular_function	1	0	9	Ciclev10016164m.g,	-	0.363157	1.39622
GO:0016307	phosphatidylinositol phosphate kinase activity	molecular_function	1	0	9	Ciclev10010149m.g,	-	0.363157	1.39622
GO:0003993	acid phosphatase activity	molecular_function	1	0	9	Ciclev10010963m.g,	-	0.363157	1.39622
GO:0006281	DNA repair	biological_process	1	1	58	Ciclev10011800m.g,	Ciclev10006013m.g,	0.364791	0.547186
GO:0006950	response to stress	biological_process	2	3	48	Ciclev10002349m.g,Ciclev10009334m.g,	Ciclev10006308m.g,Ciclev10012955m.g,Ciclev10022542m.g,	0.367161	0.548663
GO:0009607	response to biotic stimulus	biological_process	0	2	18	-	Ciclev10017070m.g,Ciclev10012995m.g,	0.368826	0.549079
GO:0030599	pectinesterase activity	molecular_function	3	1	38	Ciclev10022028m.g,Ciclev10025238m.g,Ciclev10005968m.g,	Ciclev10005926m.g,	0.376367	0.558208
GO:0006096	glycolysis	biological_process	3	1	38	Ciclev10018656m.g,Ciclev10001708m.g,Ciclev10012049m.g,	Ciclev10008762m.g,	0.376367	1.39291
GO:0000160	two-component signal transduction system (phosphorelay)	biological_process	1	3	39	Ciclev10004385m.g,	Ciclev10002761m.g,Ciclev10021954m.g,Ciclev10019177m.g,	0.40162	0.591232
GO:0005743	mitochondrial inner membrane	cellular_component	1	1	19	Ciclev10026570m.g,	Ciclev10029517m.g,	0.405988	0.595449
GO:0015662	ATPase activity, coupled to transmembrane movement of ions, phosphorylative mechanism	molecular_function	3	0	29	Ciclev10007305m.g,Ciclev10000134m.g,Ciclev10027724m.g,	-	0.409676	0.598641
GO:0006457	protein folding	biological_process	1	4	103	Ciclev10024418m.g,	Ciclev10016645m.g,Ciclev10033227m.g,Ciclev10017289m.g,Ciclev10009243m.g,	0.410602	0.597788
GO:0016272	prefoldin complex	cellular_component	0	1	10	-	Ciclev10033227m.g,	0.416334	0.603913
GO:0004607	phosphatidylcholine-sterol O-acyltransferase activity	molecular_function	1	0	10	Ciclev10025078m.g,	-	0.416334	1.47204
GO:0015992	proton transport	biological_process	1	0	10	Ciclev10007524m.g,	-	0.416334	1.47204
GO:0004427	inorganic diphosphatase activity	molecular_function	1	0	10	Ciclev10007524m.g,	-	0.416334	1.47204
GO:0051539	4 iron, 4 sulfur cluster binding	molecular_function	1	0	10	Ciclev10031726m.g,	-	0.416334	1.47204
GO:0004869	cysteine-type endopeptidase inhibitor activity	molecular_function	1	0	10	Ciclev10003705m.g,	-	0.416334	1.47204
GO:0008026	ATP-dependent helicase activity	molecular_function	4	0	87	Ciclev10019858m.g,Ciclev10014449m.g,Ciclev10019394m.g,Ciclev10004187m.g,	-	0.418045	0.593355
GO:0006629	lipid metabolic process	biological_process	10	2	129	Ciclev10031470m.g,Ciclev10000576m.g,Ciclev10011949m.g,Ciclev10025078m.g,Ciclev10025081m.g,Ciclev10018997m.g,Ciclev10008725m.g,Ciclev10028080m.g,Ciclev10025537m.g,Ciclev10019107m.g,	Ciclev10020141m.g,Ciclev10001578m.g,	0.420971	0.595373
GO:0006508	proteolysis	biological_process	13	5	292	Ciclev10019904m.g,Ciclev10004995m.g,Ciclev10027831m.g,Ciclev10018718m.g,Ciclev10024860m.g,Ciclev10001860m.g,Ciclev10027837m.g,Ciclev10000565m.g,Ciclev10011736m.g,Ciclev10004993m.g,Ciclev10008143m.g,Ciclev10011566m.g,Ciclev10018797m.g,	Ciclev10031639m.g,Ciclev10031870m.g,Ciclev10015798m.g,Ciclev10011658m.g,Ciclev10029217m.g,	0.432715	0.609805
GO:0004674	protein serine/threonine kinase activity	molecular_function	3	0	70	Ciclev10000876m.g,Ciclev10014386m.g,Ciclev10014255m.g,	-	0.439902	0.617735
GO:0006754	ATP biosynthetic process	biological_process	3	0	30	Ciclev10007305m.g,Ciclev10000134m.g,Ciclev10027724m.g,	-	0.440174	0.615932
GO:0006952	defense response	biological_process	0	2	20	-	Ciclev10017070m.g,Ciclev10012995m.g,	0.443961	0.619044
GO:0008299	isoprenoid biosynthetic process	biological_process	2	0	20	Ciclev10020004m.g,Ciclev10025935m.g,	-	0.443961	1.4899
GO:0009725	response to hormone stimulus	biological_process	2	0	20	Ciclev10014200m.g,Ciclev10030751m.g,	-	0.443961	1.4899
GO:0003899	DNA-directed RNA polymerase activity	molecular_function	1	0	37	Ciclev10024686m.g,	-	0.449258	0.619882
GO:0030001	metal ion transport	biological_process	4	2	63	Ciclev10030012m.g,Ciclev10017086m.g,Ciclev10014141m.g,Ciclev10028824m.g,	Ciclev10026695m.g,Ciclev10006198m.g,	0.457243	0.62871
GO:0055114	oxidation-reduction process	biological_process	30	14	519	Ciclev10031390m.g,Ciclev10001502m.g,Ciclev10020004m.g,Ciclev10014723m.g,Ciclev10027881m.g,Ciclev10028140m.g,Ciclev10015779m.g,Ciclev10000220m.g,Ciclev10011597m.g,Ciclev10014842m.g,Ciclev10017438m.g,Ciclev10006353m.g,Ciclev10011964m.g,Ciclev10005029m.g,Ciclev10014382m.g,Ciclev10014502m.g,Ciclev10028055m.g,Ciclev10019935m.g,Ciclev10032349m.g,Ciclev10019859m.g,Ciclev10007535m.g,Ciclev10011949m.g,Cic…	Ciclev10022321m.g,Ciclev10022569m.g,Ciclev10020141m.g,Ciclev10018146m.g,Ciclev10001713m.g,Ciclev10027108m.g,Ciclev10012554m.g,Ciclev10005510m.g,Ciclev10008091m.g,Ciclev10025755m.g,Ciclev10014857m.g,Ciclev10019925m.g,Ciclev10020607m.g,Ciclev10014726m.g,	0.46302	0.63445
GO:0016209	antioxidant activity	molecular_function	0	1	11	-	Ciclev10005822m.g,	0.470221	0.642095
GO:0016627	oxidoreductase activity, acting on the CH-CH group of donors	molecular_function	1	0	11	Ciclev10014502m.g,	-	0.470221	1.52629
GO:0008081	phosphoric diester hydrolase activity	molecular_function	1	0	11	Ciclev10024989m.g,	-	0.470221	1.52629
GO:0016620	oxidoreductase activity, acting on the aldehyde or oxo group of donors, NAD or NADP as acceptor	molecular_function	1	0	11	Ciclev10005029m.g,	-	0.470221	1.52629
GO:0016772	transferase activity, transferring phosphorus-containing groups	molecular_function	1	0	11	Ciclev10028099m.g,	-	0.470221	1.52629
GO:0008080	N-acetyltransferase activity	molecular_function	1	2	31	Ciclev10009135m.g,	Ciclev10012371m.g,Ciclev10005971m.g,	0.471245	0.632587
GO:0030170	pyridoxal phosphate binding	molecular_function	6	1	75	Ciclev10020136m.g,Ciclev10011319m.g,Ciclev10015017m.g,Ciclev10011434m.g,Ciclev10017847m.g,Ciclev10025334m.g,	Ciclev10019831m.g,	0.473409	0.633344
GO:0004518	nuclease activity	molecular_function	1	1	21	Ciclev10030863m.g,	Ciclev10032054m.g,	0.482594	0.643459
GO:0016597	amino acid binding	molecular_function	3	0	32	Ciclev10028055m.g,Ciclev10020159m.g,Ciclev10015040m.g,	-	0.502814	0.668169
GO:0006886	intracellular protein transport	biological_process	7	0	77	Ciclev10000082m.g,Ciclev10027737m.g,Ciclev10030488m.g,Ciclev10027697m.g,Ciclev10018786m.g,Ciclev10000887m.g,Ciclev10004373m.g,	-	0.513548	0.68015
GO:0009416	response to light stimulus	biological_process	1	1	22	Ciclev10000673m.g,	Ciclev10025164m.g,	0.521743	0.688701
GO:0050661	NADP binding	molecular_function	2	0	22	Ciclev10011597m.g,Ciclev10019859m.g,	-	0.521743	1.61414
GO:0006520	cellular amino acid metabolic process	biological_process	2	0	22	Ciclev10020136m.g,Ciclev10011434m.g,	-	0.521743	1.61414
GO:0016592	mediator complex	cellular_component	1	0	12	Ciclev10018441m.g,	-	0.524449	0.685418
GO:0016455			1	0	12	Ciclev10018441m.g,	-	0.524449	1.60994
GO:0016844	strictosidine synthase activity	molecular_function	0	1	12	-	Ciclev10006948m.g,	0.524449	1.60994
GO:0010181	FMN binding	molecular_function	1	0	12	Ciclev10007535m.g,	-	0.524449	1.60994
GO:0007275	multicellular organismal development	biological_process	1	0	12	Ciclev10004290m.g,	-	0.524449	1.60994
GO:0005783	endoplasmic reticulum	cellular_component	1	0	34	Ciclev10029287m.g,	-	0.528192	0.679105
GO:0008415			1	0	34	Ciclev10017966m.g,	-	0.528192	1.60896
GO:0016758	transferase activity, transferring hexosyl groups	molecular_function	12	2	161	Ciclev10013540m.g,Ciclev10001630m.g,Ciclev10004948m.g,Ciclev10030803m.g,Ciclev10015140m.g,Ciclev10028217m.g,Ciclev10015138m.g,Ciclev10000958m.g,Ciclev10020006m.g,Ciclev10028356m.g,Ciclev10028293m.g,Ciclev10015145m.g,	Ciclev10011571m.g,Ciclev10020092m.g,	0.541026	0.691116
GO:0007165	signal transduction	biological_process	8	2	167	Ciclev10004385m.g,Ciclev10018520m.g,Ciclev10024735m.g,Ciclev10023812m.g,Ciclev10023529m.g,Ciclev10008315m.g,Ciclev10001191m.g,Ciclev10028080m.g,	Ciclev10003559m.g,Ciclev10011650m.g,	0.547203	0.69676
GO:0030528	transcription regulator activity	molecular_function	8	1	102	Ciclev10004273m.g,Ciclev10030636m.g,Ciclev10031622m.g,Ciclev10008192m.g,Ciclev10000803m.g,Ciclev10007937m.g,Ciclev10011717m.g,Ciclev10014617m.g,	Ciclev10011214m.g,	0.547415	0.694795
GO:0043565	sequence-specific DNA binding	molecular_function	12	7	222	Ciclev10032018m.g,Ciclev10032285m.g,Ciclev10005403m.g,Ciclev10016229m.g,Ciclev10020718m.g,Ciclev10021174m.g,Ciclev10026013m.g,Ciclev10014665m.g,Ciclev10009250m.g,Ciclev10017173m.g,Ciclev10018855m.g,Ciclev10001715m.g,	Ciclev10032519m.g,Ciclev10032192m.g,Ciclev10027508m.g,Ciclev10002182m.g,Ciclev10020867m.g,Ciclev10003812m.g,Ciclev10009004m.g,	0.549313	0.694978
GO:0016705	oxidoreductase activity, acting on paired donors, with incorporation or reduction of molecular oxygen	molecular_function	7	8	237	Ciclev10019793m.g,Ciclev10008125m.g,Ciclev10000844m.g,Ciclev10001118m.g,Ciclev10000762m.g,Ciclev10000825m.g,Ciclev10014991m.g,	Ciclev10019651m.g,Ciclev10019826m.g,Ciclev10019805m.g,Ciclev10004785m.g,Ciclev10001043m.g,Ciclev10028253m.g,Ciclev10011511m.g,Ciclev10028254m.g,	0.558426	0.704257
GO:0006812	cation transport	biological_process	6	0	68	Ciclev10011060m.g,Ciclev10007305m.g,Ciclev10000134m.g,Ciclev10018903m.g,Ciclev10004634m.g,Ciclev10027724m.g,	-	0.567435	0.713347
GO:0000079	regulation of cyclin-dependent protein kinase activity	biological_process	1	0	13	Ciclev10005160m.g,	-	0.578697	0.725203
GO:0019901	protein kinase binding	molecular_function	1	0	13	Ciclev10005160m.g,	-	0.578697	1.67273
GO:0016829	lyase activity	molecular_function	1	0	13	Ciclev10019838m.g,	-	0.578697	1.67273
GO:0006357	regulation of transcription from RNA polymerase II promoter	biological_process	1	0	13	Ciclev10018441m.g,	-	0.578697	1.67273
GO:0009058	biosynthetic process	biological_process	4	4	136	Ciclev10028537m.g,Ciclev10017847m.g,Ciclev10011175m.g,Ciclev10025334m.g,	Ciclev10019346m.g,Ciclev10028195m.g,Ciclev10006948m.g,Ciclev10011841m.g,	0.580666	0.718574
GO:0016887	ATPase activity	molecular_function	9	0	105	Ciclev10014029m.g,Ciclev10018720m.g,Ciclev10024711m.g,Ciclev10018739m.g,Ciclev10010903m.g,Ciclev10004145m.g,Ciclev10007266m.g,Ciclev10028056m.g,Ciclev10004128m.g,	-	0.602531	0.743309
GO:0016192	vesicle-mediated transport	biological_process	4	0	47	Ciclev10027737m.g,Ciclev10030488m.g,Ciclev10027697m.g,Ciclev10018786m.g,	-	0.619537	0.761915
GO:0006887	exocytosis	biological_process	1	0	14	Ciclev10019275m.g,	-	0.632689	0.775681
GO:0048544	recognition of pollen	biological_process	4	0	75	Ciclev10014386m.g,Ciclev10014317m.g,Ciclev10014255m.g,Ciclev10007471m.g,	-	0.639966	0.78218
GO:0005525	GTP binding	molecular_function	10	1	132	Ciclev10028426m.g,Ciclev10028436m.g,Ciclev10019352m.g,Ciclev10000034m.g,Ciclev10019323m.g,Ciclev10018663m.g,Ciclev10015255m.g,Ciclev10004309m.g,Ciclev10018754m.g,Ciclev10018844m.g,	Ciclev10029604m.g,	0.653915	0.79677
GO:0006396	RNA processing	biological_process	2	0	45	Ciclev10014300m.g,Ciclev10016164m.g,	-	0.654894	0.795515
GO:0042626	ATPase activity, coupled to transmembrane movement of substances	molecular_function	3	0	37	Ciclev10014029m.g,Ciclev10004145m.g,Ciclev10007266m.g,	-	0.665541	0.805976
GO:0016747	transferase activity, transferring acyl groups other than amino-acyl groups	molecular_function	6	2	97	Ciclev10011715m.g,Ciclev10013108m.g,Ciclev10001160m.g,Ciclev10015249m.g,Ciclev10011647m.g,Ciclev10033907m.g,	Ciclev10007916m.g,Ciclev10015234m.g,	0.680679	0.821795
GO:0004221	ubiquitin thiolesterase activity	molecular_function	1	0	29	Ciclev10007902m.g,	-	0.685854	0.825526
GO:0005097	Rab GTPase activator activity	molecular_function	1	0	15	Ciclev10007458m.g,	-	0.686186	0.823424
GO:0071805	potassium ion transmembrane transport	biological_process	1	0	15	Ciclev10030755m.g,	-	0.686186	1.83601
GO:0035556	intracellular signal transduction	biological_process	1	0	15	Ciclev10028080m.g,	-	0.686186	1.83601
GO:0015079	potassium ion transmembrane transporter activity	molecular_function	1	0	15	Ciclev10030755m.g,	-	0.686186	1.83601
GO:0000155	two-component sensor activity	molecular_function	1	0	15	Ciclev10004385m.g,	-	0.686186	1.83601
GO:0032313	regulation of Rab GTPase activity	biological_process	1	0	15	Ciclev10007458m.g,	-	0.686186	1.83601
GO:0005975	carbohydrate metabolic process	biological_process	12	5	253	Ciclev10011203m.g,Ciclev10014583m.g,Ciclev10006696m.g,Ciclev10028637m.g,Ciclev10008176m.g,Ciclev10008669m.g,Ciclev10005195m.g,Ciclev10028241m.g,Ciclev10004968m.g,Ciclev10005181m.g,Ciclev10014962m.g,Ciclev10026210m.g,	Ciclev10031765m.g,Ciclev10005561m.g,Ciclev10015872m.g,Ciclev10025415m.g,Ciclev10027866m.g,	0.697797	0.822403
GO:0004601	peroxidase activity	molecular_function	2	1	38	Ciclev10015779m.g,Ciclev10030649m.g,	Ciclev10012554m.g,	0.698575	0.820878
GO:0005506	iron ion binding	molecular_function	10	9	280	Ciclev10029451m.g,Ciclev10019793m.g,Ciclev10008125m.g,Ciclev10000844m.g,Ciclev10001118m.g,Ciclev10000762m.g,Ciclev10030649m.g,Ciclev10007738m.g,Ciclev10000825m.g,Ciclev10014991m.g,	Ciclev10019651m.g,Ciclev10019826m.g,Ciclev10019805m.g,Ciclev10004785m.g,Ciclev10001043m.g,Ciclev10009375m.g,Ciclev10028253m.g,Ciclev10011511m.g,Ciclev10028254m.g,	0.701938	0.822389
GO:0003677	DNA binding	molecular_function	26	11	461	Ciclev10004220m.g,Ciclev10000100m.g,Ciclev10032304m.g,Ciclev10031846m.g,Ciclev10026013m.g,Ciclev10014841m.g,Ciclev10032882m.g,Ciclev10024691m.g,Ciclev10014200m.g,Ciclev10030863m.g,Ciclev10011114m.g,Ciclev10030866m.g,Ciclev10014042m.g,Ciclev10004115m.g,Ciclev10030751m.g,Ciclev10000803m.g,Ciclev10014116m.g,Ciclev10019291m.g,Ciclev10014019m.g,Ciclev10022558m.g,Ciclev10013909m.g,Ciclev10018697m.g,Cic…	Ciclev10029640m.g,Ciclev10002782m.g,Ciclev10027508m.g,Ciclev10002182m.g,Ciclev10007968m.g,Ciclev10019368m.g,Ciclev10026549m.g,Ciclev10029263m.g,Ciclev10032054m.g,Ciclev10033747m.g,Ciclev10031289m.g,	0.70744	0.82639
GO:0005215	transporter activity	molecular_function	6	2	128	Ciclev10019426m.g,Ciclev10030352m.g,Ciclev10000779m.g,Ciclev10032302m.g,Ciclev10031055m.g,Ciclev10004592m.g,	Ciclev10011292m.g,Ciclev10014849m.g,	0.710831	0.827909
GO:0003755	peptidyl-prolyl cis-trans isomerase activity	molecular_function	1	0	28	Ciclev10024418m.g,	-	0.721582	0.837967
GO:0006468	protein phosphorylation	biological_process	70	5	1030	Ciclev10013571m.g,Ciclev10020024m.g,Ciclev10004925m.g,Ciclev10025845m.g,Ciclev10024165m.g,Ciclev10011232m.g,Ciclev10000876m.g,Ciclev10019071m.g,Ciclev10014129m.g,Ciclev10018721m.g,Ciclev10024830m.g,Ciclev10030999m.g,Ciclev10019887m.g,Ciclev10018038m.g,Ciclev10004660m.g,Ciclev10000450m.g,Ciclev10014852m.g,Ciclev10028397m.g,Ciclev10015463m.g,Ciclev10030526m.g,Ciclev10014052m.g,Ciclev10030737m.g,Cic…	Ciclev10020517m.g,Ciclev10011650m.g,Ciclev10025910m.g,Ciclev10005368m.g,Ciclev10027866m.g,	0.726225	0.840892
GO:0006979	response to oxidative stress	biological_process	1	2	39	Ciclev10015779m.g,	Ciclev10022569m.g,Ciclev10012554m.g,	0.731622	0.844672
GO:0004672	protein kinase activity	molecular_function	70	5	1029	Ciclev10013571m.g,Ciclev10020024m.g,Ciclev10004925m.g,Ciclev10025845m.g,Ciclev10024165m.g,Ciclev10011232m.g,Ciclev10000876m.g,Ciclev10019071m.g,Ciclev10014129m.g,Ciclev10018721m.g,Ciclev10024830m.g,Ciclev10030999m.g,Ciclev10019887m.g,Ciclev10018038m.g,Ciclev10004660m.g,Ciclev10000450m.g,Ciclev10014852m.g,Ciclev10028397m.g,Ciclev10015463m.g,Ciclev10030526m.g,Ciclev10014052m.g,Ciclev10030737m.g,Cic…	Ciclev10020517m.g,Ciclev10011650m.g,Ciclev10025910m.g,Ciclev10005368m.g,Ciclev10027866m.g,	0.732434	0.84315
GO:0015078	hydrogen ion transmembrane transporter activity	molecular_function	0	1	16	-	Ciclev10009918m.g,	0.738987	0.848229
GO:0015986	ATP synthesis coupled proton transport	biological_process	0	1	16	-	Ciclev10009918m.g,	0.738987	1.85214
GO:0019898	extrinsic to membrane	cellular_component	0	1	16	-	Ciclev10032629m.g,	0.738987	1.85214
GO:0016779	nucleotidyltransferase activity	molecular_function	1	1	42	Ciclev10023855m.g,	Ciclev10028195m.g,	0.741862	0.844188
GO:0000287	magnesium ion binding	molecular_function	3	0	56	Ciclev10030907m.g,Ciclev10011317m.g,Ciclev10014703m.g,	-	0.749982	0.850982
GO:0006486	protein glycosylation	biological_process	1	1	28	Ciclev10000024m.g,	Ciclev10015443m.g,	0.760355	0.860288
GO:0050662	coenzyme binding	molecular_function	3	0	55	Ciclev10025903m.g,Ciclev10021083m.g,Ciclev10019182m.g,	-	0.7767	0.876277
GO:0008610	lipid biosynthetic process	biological_process	0	1	17	-	Ciclev10007916m.g,	0.79092	0.889784
GO:0000145	exocyst	cellular_component	1	0	17	Ciclev10019275m.g,	-	0.79092	1.9215
GO:0045735	nutrient reservoir activity	molecular_function	0	1	17	-	Ciclev10026481m.g,	0.79092	1.9215
GO:0016787	hydrolase activity	molecular_function	9	4	191	Ciclev10002601m.g,Ciclev10020996m.g,Ciclev10000140m.g,Ciclev10000964m.g,Ciclev10020963m.g,Ciclev10020495m.g,Ciclev10017742m.g,Ciclev10004115m.g,Ciclev10001722m.g,	Ciclev10021094m.g,Ciclev10026074m.g,Ciclev10005759m.g,Ciclev10032124m.g,	0.798759	0.89101
GO:0016773	phosphotransferase activity, alcohol group as acceptor	molecular_function	2	0	29	Ciclev10014962m.g,Ciclev10001575m.g,	-	0.79972	0.889577
GO:0006351	transcription, DNA-dependent	biological_process	5	0	66	Ciclev10000803m.g,Ciclev10019291m.g,Ciclev10011717m.g,Ciclev10007403m.g,Ciclev10024686m.g,	-	0.810847	0.899427
GO:0009654	oxygen evolving complex	cellular_component	0	1	18	-	Ciclev10032629m.g,	0.841841	0.931198
GO:0016491	oxidoreductase activity	molecular_function	22	15	508	Ciclev10012224m.g,Ciclev10001502m.g,Ciclev10026001m.g,Ciclev10014723m.g,Ciclev10028140m.g,Ciclev10000220m.g,Ciclev10014842m.g,Ciclev10017438m.g,Ciclev10006353m.g,Ciclev10014382m.g,Ciclev10021090m.g,Ciclev10015715m.g,Ciclev10032349m.g,Ciclev10007535m.g,Ciclev10011949m.g,Ciclev10005336m.g,Ciclev10030649m.g,Ciclev10007738m.g,Ciclev10020637m.g,Ciclev10031811m.g,Ciclev10000817m.g,Ciclev10025933m.g,	Ciclev10002114m.g,Ciclev10020141m.g,Ciclev10018146m.g,Ciclev10001713m.g,Ciclev10012415m.g,Ciclev10026241m.g,Ciclev10027108m.g,Ciclev10005822m.g,Ciclev10008091m.g,Ciclev10025755m.g,Ciclev10001677m.g,Ciclev10014857m.g,Ciclev10020607m.g,Ciclev10014726m.g,Ciclev10005225m.g,	0.845039	0.932132
GO:0004553	hydrolase activity, hydrolyzing O-glycosyl compounds	molecular_function	9	4	169	Ciclev10014583m.g,Ciclev10006696m.g,Ciclev10028637m.g,Ciclev10008176m.g,Ciclev10008669m.g,Ciclev10005195m.g,Ciclev10028241m.g,Ciclev10005181m.g,Ciclev10026210m.g,	Ciclev10005561m.g,Ciclev10015872m.g,Ciclev10025415m.g,Ciclev10027866m.g,	0.85566	0.941226
GO:0015031	protein transport	biological_process	2	1	43	Ciclev10026570m.g,Ciclev10019973m.g,	Ciclev10029517m.g,	0.862798	0.946449
GO:0003676	nucleic acid binding	molecular_function	32	2	439	Ciclev10011637m.g,Ciclev10015084m.g,Ciclev10000168m.g,Ciclev10025009m.g,Ciclev10004220m.g,Ciclev10004301m.g,Ciclev10030915m.g,Ciclev10009293m.g,Ciclev10018733m.g,Ciclev10014807m.g,Ciclev10025221m.g,Ciclev10020020m.g,Ciclev10018944m.g,Ciclev10016281m.g,Ciclev10032520m.g,Ciclev10011680m.g,Ciclev10015407m.g,Ciclev10026062m.g,Ciclev10025229m.g,Ciclev10010959m.g,Ciclev10019858m.g,Ciclev10014042m.g,Cic…	Ciclev10007876m.g,Ciclev10022555m.g,	0.865614	0.946915
GO:0020037	heme binding	molecular_function	11	10	293	Ciclev10029451m.g,Ciclev10019793m.g,Ciclev10008125m.g,Ciclev10015779m.g,Ciclev10000220m.g,Ciclev10000844m.g,Ciclev10014382m.g,Ciclev10001118m.g,Ciclev10000762m.g,Ciclev10000825m.g,Ciclev10014991m.g,	Ciclev10019651m.g,Ciclev10019826m.g,Ciclev10019805m.g,Ciclev10020141m.g,Ciclev10004785m.g,Ciclev10001043m.g,Ciclev10012554m.g,Ciclev10028253m.g,Ciclev10011511m.g,Ciclev10028254m.g,	0.8691	0.948109
GO:0016769	transferase activity, transferring nitrogenous groups	molecular_function	2	0	31	Ciclev10017847m.g,Ciclev10025334m.g,	-	0.877294	0.954419
GO:0016881	acid-amino acid ligase activity	molecular_function	3	1	56	Ciclev10000001m.g,Ciclev10027670m.g,Ciclev10007219m.g,	Ciclev10026664m.g,	0.877735	0.952283
GO:0046873	metal ion transmembrane transporter activity	molecular_function	1	0	24	Ciclev10030012m.g,	-	0.879112	0.95117
GO:0042545	cell wall modification	biological_process	1	0	24	Ciclev10025238m.g,	-	0.879112	1.9893
GO:0050660	flavin adenine dinucleotide binding	molecular_function	4	3	94	Ciclev10014723m.g,Ciclev10017438m.g,Ciclev10030649m.g,Ciclev10000817m.g,	Ciclev10018146m.g,Ciclev10014857m.g,Ciclev10014726m.g,	0.879749	0.946686
GO:0016818	hydrolase activity, acting on acid anhydrides, in phosphorus-containing anhydrides	molecular_function	1	0	19	Ciclev10004220m.g,	-	0.891632	0.956873
GO:0006310	DNA recombination	biological_process	0	1	19	-	Ciclev10006013m.g,	0.891632	1.99484
GO:0044267	cellular protein metabolic process	biological_process	1	0	19	Ciclev10010149m.g,	-	0.891632	1.99484
GO:0009507	chloroplast	cellular_component	0	1	19	-	Ciclev10019925m.g,	0.891632	1.99484
GO:0005634	nucleus	cellular_component	23	8	423	Ciclev10011800m.g,Ciclev10004220m.g,Ciclev10005403m.g,Ciclev10004273m.g,Ciclev10000100m.g,Ciclev10020718m.g,Ciclev10026013m.g,Ciclev10030636m.g,Ciclev10014841m.g,Ciclev10024691m.g,Ciclev10014200m.g,Ciclev10027337m.g,Ciclev10000262m.g,Ciclev10006002m.g,Ciclev10030751m.g,Ciclev10000803m.g,Ciclev10014116m.g,Ciclev10012216m.g,Ciclev10013909m.g,Ciclev10018697m.g,Ciclev10011717m.g,Ciclev10004290m.g,Cic…	Ciclev10029640m.g,Ciclev10032519m.g,Ciclev10028965m.g,Ciclev10033420m.g,Ciclev10002182m.g,Ciclev10026549m.g,Ciclev10029263m.g,Ciclev10003812m.g,	0.898136	0.953517
GO:0016788	hydrolase activity, acting on ester bonds	molecular_function	2	2	64	Ciclev10028112m.g,Ciclev10008725m.g,	Ciclev10001578m.g,Ciclev10006013m.g,	0.902784	0.955889
GO:0006633	fatty acid biosynthetic process	biological_process	1	1	37	Ciclev10007738m.g,	Ciclev10007916m.g,	0.903728	0.954337
GO:0004386	helicase activity	molecular_function	8	0	117	Ciclev10004220m.g,Ciclev10019858m.g,Ciclev10014042m.g,Ciclev10004115m.g,Ciclev10014449m.g,Ciclev10019394m.g,Ciclev10014019m.g,Ciclev10004187m.g,	-	0.913444	0.962031
GO:0008565	protein transporter activity	molecular_function	1	1	32	Ciclev10026570m.g,	Ciclev10029517m.g,	0.915361	0.961494
GO:0045449			1	0	23	Ciclev10004273m.g,	-	0.922159	0.966071
GO:0008270	zinc ion binding	molecular_function	25	9	446	Ciclev10032018m.g,Ciclev10011800m.g,Ciclev10000168m.g,Ciclev10018965m.g,Ciclev10001502m.g,Ciclev10027831m.g,Ciclev10031699m.g,Ciclev10002601m.g,Ciclev10000082m.g,Ciclev10006353m.g,Ciclev10032882m.g,Ciclev10027337m.g,Ciclev10032520m.g,Ciclev10027837m.g,Ciclev10012216m.g,Ciclev10022558m.g,Ciclev10007554m.g,Ciclev10004373m.g,Ciclev10001015m.g,Ciclev10018467m.g,Ciclev10007902m.g,Ciclev10005558m.g,Cic…	Ciclev10021980m.g,Ciclev10026144m.g,Ciclev10031870m.g,Ciclev10022413m.g,Ciclev10007876m.g,Ciclev10002540m.g,Ciclev10025755m.g,Ciclev10020607m.g,Ciclev10009004m.g,	0.936059	0.978046
GO:0005509	calcium ion binding	molecular_function	1	1	36	Ciclev10014607m.g,	Ciclev10032629m.g,	0.938505	0.978021
GO:0005216	ion channel activity	molecular_function	1	0	20	Ciclev10004573m.g,	-	0.940196	0.977212
GO:0015171	amino acid transmembrane transporter activity	molecular_function	1	0	20	Ciclev10019203m.g,	-	0.940196	2.00171
GO:0006811	ion transport	biological_process	1	0	20	Ciclev10004573m.g,	-	0.940196	2.00171
GO:0003333	amino acid transmembrane transport	biological_process	1	0	20	Ciclev10019203m.g,	-	0.940196	2.00171
GO:0008168	methyltransferase activity	molecular_function	7	4	155	Ciclev10005230m.g,Ciclev10031953m.g,Ciclev10031826m.g,Ciclev10021728m.g,Ciclev10032368m.g,Ciclev10026359m.g,Ciclev10021720m.g,	Ciclev10015705m.g,Ciclev10011494m.g,Ciclev10016177m.g,Ciclev10020377m.g,	0.945458	0.972471
GO:0005198	structural molecule activity	molecular_function	2	0	33	Ciclev10030488m.g,Ciclev10027697m.g,	-	0.952866	0.977551
GO:0000156	two-component response regulator activity	molecular_function	1	1	33	Ciclev10004385m.g,	Ciclev10019177m.g,	0.952866	2.0071
GO:0000166	nucleotide binding	molecular_function	7	0	98	Ciclev10014141m.g,Ciclev10030537m.g,Ciclev10007305m.g,Ciclev10000134m.g,Ciclev10014078m.g,Ciclev10027724m.g,Ciclev10018565m.g,	-	0.966631	0.986562
GO:0006350			1	0	22	Ciclev10024686m.g,	-	0.966647	0.984042
GO:0008652	cellular amino acid biosynthetic process	biological_process	1	0	22	Ciclev10018965m.g,	-	0.966647	2.0147
GO:0008234	cysteine-type peptidase activity	molecular_function	0	2	35	-	Ciclev10015798m.g,Ciclev10029217m.g,	0.974023	0.986479
GO:0008378	galactosyltransferase activity	molecular_function	0	1	21	-	Ciclev10015443m.g,	0.987456	0.997533
GO:0048037	cofactor binding	molecular_function	1	0	21	Ciclev10028055m.g,	-	0.987456	2.03663
GO:0006807	nitrogen compound metabolic process	biological_process	1	0	21	Ciclev10011061m.g,	-	0.987456	2.03663
GO:0044237	cellular metabolic process	biological_process	4	0	60	Ciclev10025903m.g,Ciclev10021083m.g,Ciclev10012703m.g,Ciclev10019182m.g,	-	0.989707	0.992213
GO:0046983	protein dimerization activity	molecular_function	5	2	100	Ciclev10005230m.g,Ciclev10031953m.g,Ciclev10011114m.g,Ciclev10001715m.g,Ciclev10026359m.g,	Ciclev10015705m.g,Ciclev10020377m.g,	0.99057	0.99057

## Sheet: Canton lemon vs. Red tangerine
GO_ID	GO_term	TYPE	NO. of UP GENE	NO. of DOWN GENE	ALL_GENE_IN_GO	UP_GENE_list	DWON_GENE_list	P_VALUE	FDR
GO:0003700	sequence-specific DNA binding transcription factor activity	molecular_function	20	13	339	Ciclev10032519m.g,Ciclev10032192m.g,Ciclev10013766m.g,Ciclev10009540m.g,Ciclev10026197m.g,Ciclev10024897m.g,Ciclev10028930m.g,Ciclev10002182m.g,Ciclev10011201m.g,Ciclev10008269m.g,Ciclev10027955m.g,Ciclev10024310m.g,Ciclev10012055m.g,Ciclev10005750m.g,Ciclev10021285m.g,Ciclev10005570m.g,Ciclev10009004m.g,Ciclev10032029m.g,Ciclev10033747m.g,Ciclev10005820m.g,	Ciclev10005658m.g,Ciclev10002733m.g,Ciclev10026032m.g,Ciclev10005869m.g,Ciclev10005863m.g,Ciclev10020718m.g,Ciclev10031846m.g,Ciclev10029834m.g,Ciclev10022438m.g,Ciclev10009250m.g,Ciclev10017173m.g,Ciclev10026687m.g,Ciclev10013541m.g,	8.72e-08	1.98e-05
GO:0005618	cell wall	cellular_component	0	9	54	-	Ciclev10010000m.g,Ciclev10016129m.g,Ciclev10013540m.g,Ciclev10028851m.g,Ciclev10025238m.g,Ciclev10009562m.g,Ciclev10005561m.g,Ciclev10026210m.g,Ciclev10020723m.g,	5.9e-05	0.00670127
GO:0006355	regulation of transcription, DNA-dependent	biological_process	21	21	655	Ciclev10032519m.g,Ciclev10032192m.g,Ciclev10013766m.g,Ciclev10009540m.g,Ciclev10026197m.g,Ciclev10024897m.g,Ciclev10028930m.g,Ciclev10002182m.g,Ciclev10011201m.g,Ciclev10008269m.g,Ciclev10027955m.g,Ciclev10024310m.g,Ciclev10012055m.g,Ciclev10005750m.g,Ciclev10019177m.g,Ciclev10021285m.g,Ciclev10005570m.g,Ciclev10009004m.g,Ciclev10032029m.g,Ciclev10033747m.g,Ciclev10005820m.g,	Ciclev10004385m.g,Ciclev10005658m.g,Ciclev10002733m.g,Ciclev10002314m.g,Ciclev10026032m.g,Ciclev10004273m.g,Ciclev10005869m.g,Ciclev10016466m.g,Ciclev10005863m.g,Ciclev10032304m.g,Ciclev10020718m.g,Ciclev10031846m.g,Ciclev10029834m.g,Ciclev10022438m.g,Ciclev10031622m.g,Ciclev10009250m.g,Ciclev10027337m.g,Ciclev10017173m.g,Ciclev10006002m.g,Ciclev10026687m.g,Ciclev10013541m.g,	6.15e-05	0.00465574
GO:0016762	xyloglucan:xyloglucosyl transferase activity	molecular_function	0	6	23	-	Ciclev10010000m.g,Ciclev10016129m.g,Ciclev10028851m.g,Ciclev10009562m.g,Ciclev10005561m.g,Ciclev10026210m.g,	6.42e-05	0.00364366
GO:0048046	apoplast	cellular_component	0	6	23	-	Ciclev10010000m.g,Ciclev10016129m.g,Ciclev10028851m.g,Ciclev10009562m.g,Ciclev10005561m.g,Ciclev10026210m.g,	6.42e-05	0.00364366
GO:0006073	cellular glucan metabolic process	biological_process	0	6	23	-	Ciclev10010000m.g,Ciclev10016129m.g,Ciclev10028851m.g,Ciclev10009562m.g,Ciclev10005561m.g,Ciclev10026210m.g,	6.42e-05	0.00364366
GO:0009765	photosynthesis, light harvesting	biological_process	5	0	17	Ciclev10012370m.g,Ciclev10029116m.g,Ciclev10016074m.g,Ciclev10016287m.g,Ciclev10002129m.g,	-	0.000121025	0.00392468
GO:0004478	methionine adenosyltransferase activity	molecular_function	0	3	4	-	Ciclev10011912m.g,Ciclev10020504m.g,Ciclev10005146m.g,	0.000122281	0.00346972
GO:0006556	S-adenosylmethionine biosynthetic process	biological_process	0	3	4	-	Ciclev10011912m.g,Ciclev10020504m.g,Ciclev10005146m.g,	0.000122281	0.00462629
GO:0042546	cell wall biogenesis	biological_process	0	3	5	-	Ciclev10000822m.g,Ciclev10000769m.g,Ciclev10000784m.g,	0.000214608	0.0048716
GO:0008107	galactoside 2-alpha-L-fucosyltransferase activity	molecular_function	0	3	5	-	Ciclev10000822m.g,Ciclev10000769m.g,Ciclev10000784m.g,	0.000214608	0.00695943
GO:0008146	sulfotransferase activity	molecular_function	2	1	7	Ciclev10024275m.g,Ciclev10022534m.g,	Ciclev10003688m.g,	0.000534388	0.0101088
GO:0007017	microtubule-based process	biological_process	1	4	25	Ciclev10026831m.g,	Ciclev10015224m.g,Ciclev10020164m.g,Ciclev10025588m.g,Ciclev10028436m.g,	0.000711804	0.0124292
GO:0005524	ATP binding	molecular_function	11	22	1762	Ciclev10000645m.g,Ciclev10023370m.g,Ciclev10018110m.g,Ciclev10025910m.g,Ciclev10030732m.g,Ciclev10021170m.g,Ciclev10001277m.g,Ciclev10000182m.g,Ciclev10010930m.g,Ciclev10023517m.g,Ciclev10027866m.g,	Ciclev10011912m.g,Ciclev10020024m.g,Ciclev10000876m.g,Ciclev10008142m.g,Ciclev10011260m.g,Ciclev10020504m.g,Ciclev10030928m.g,Ciclev10028110m.g,Ciclev10011614m.g,Ciclev10005146m.g,Ciclev10024591m.g,Ciclev10001525m.g,Ciclev10024291m.g,Ciclev10032208m.g,Ciclev10020197m.g,Ciclev10019846m.g,Ciclev10028483m.g,Ciclev10019913m.g,Ciclev10004145m.g,Ciclev10014962m.g,Ciclev10007471m.g,Ciclev10010969m.g,	0.000924031	0.0149825
GO:0006184	GTP catabolic process	biological_process	0	4	17	-	Ciclev10015224m.g,Ciclev10020164m.g,Ciclev10025588m.g,Ciclev10028436m.g,	0.00102076	0.0154475
GO:0005874	microtubule	cellular_component	0	4	18	-	Ciclev10015224m.g,Ciclev10020164m.g,Ciclev10025588m.g,Ciclev10028436m.g,	0.00127069	0.0180279
GO:0043565	sequence-specific DNA binding	molecular_function	11	6	222	Ciclev10032519m.g,Ciclev10032192m.g,Ciclev10026197m.g,Ciclev10024897m.g,Ciclev10002182m.g,Ciclev10011201m.g,Ciclev10008269m.g,Ciclev10027955m.g,Ciclev10024310m.g,Ciclev10012055m.g,Ciclev10009004m.g,	Ciclev10005658m.g,Ciclev10020718m.g,Ciclev10029834m.g,Ciclev10009250m.g,Ciclev10017173m.g,Ciclev10013541m.g,	0.00130527	0.0174292
GO:0005375	copper ion transmembrane transporter activity	molecular_function	3	0	10	Ciclev10033440m.g,Ciclev10029475m.g,Ciclev10029961m.g,	-	0.00150304	0.018955
GO:0035434	copper ion transmembrane transport	biological_process	3	0	10	Ciclev10033440m.g,Ciclev10029475m.g,Ciclev10029961m.g,	-	0.00150304	0.0243707
GO:0043234	protein complex	cellular_component	0	4	19	-	Ciclev10015224m.g,Ciclev10020164m.g,Ciclev10025588m.g,Ciclev10028436m.g,	0.00156374	0.0177485
GO:0051258	protein polymerization	biological_process	0	4	19	-	Ciclev10015224m.g,Ciclev10020164m.g,Ciclev10025588m.g,Ciclev10028436m.g,	0.00156374	0.0236647
GO:0006915	apoptotic process	biological_process	0	2	352	-	Ciclev10021471m.g,Ciclev10016355m.g,	0.0019198	0.0198089
GO:0006597	spermine biosynthetic process	biological_process	0	2	4	-	Ciclev10033607m.g,Ciclev10013866m.g,	0.00196257	0.0193698
GO:0047800	cysteamine dioxygenase activity	molecular_function	0	2	4	-	Ciclev10011964m.g,Ciclev10021575m.g,	0.00196257	0.0262061
GO:0004014	adenosylmethionine decarboxylase activity	molecular_function	0	2	4	-	Ciclev10033607m.g,Ciclev10013866m.g,	0.00196257	0.0262061
GO:0030054	cell junction	cellular_component	0	2	4	-	Ciclev10013540m.g,Ciclev10020723m.g,	0.00196257	0.0262061
GO:0008466	glycogenin glucosyltransferase activity	molecular_function	0	2	4	-	Ciclev10013540m.g,Ciclev10020723m.g,	0.00196257	0.0262061
GO:0007047	cellular cell wall organization	biological_process	0	2	4	-	Ciclev10013540m.g,Ciclev10020723m.g,	0.00196257	0.0262061
GO:0008295	spermidine biosynthetic process	biological_process	0	2	5	-	Ciclev10033607m.g,Ciclev10013866m.g,	0.00306675	0.0240052
GO:0009611	response to wounding	biological_process	2	0	6	Ciclev10022906m.g,Ciclev10022909m.g,	-	0.00449282	0.0339957
GO:0004657	proline dehydrogenase activity	molecular_function	0	1	1	-	Ciclev10011584m.g,	0.00577593	0.0422947
GO:0006562	proline catabolic process	biological_process	0	1	1	-	Ciclev10011584m.g,	0.00577593	0.0655568
GO:0009097	isoleucine biosynthetic process	biological_process	0	1	1	-	Ciclev10011319m.g,	0.00577593	0.0655568
GO:0003964	RNA-directed DNA polymerase activity	molecular_function	0	1	1	-	Ciclev10030541m.g,	0.00577593	0.0655568
GO:0004794	L-threonine ammonia-lyase activity	molecular_function	0	1	1	-	Ciclev10011319m.g,	0.00577593	0.0655568
GO:0006278	RNA-dependent DNA replication	biological_process	0	1	1	-	Ciclev10030541m.g,	0.00577593	0.0655568
GO:0004867	serine-type endopeptidase inhibitor activity	molecular_function	2	0	8	Ciclev10022906m.g,Ciclev10022909m.g,	-	0.00841927	0.0516534
GO:0030244	cellulose biosynthetic process	biological_process	0	4	30	-	Ciclev10007296m.g,Ciclev10013540m.g,Ciclev10024766m.g,Ciclev10020723m.g,	0.00897732	0.0536277
GO:0003676	nucleic acid binding	molecular_function	3	2	439	Ciclev10004423m.g,Ciclev10030728m.g,Ciclev10008633m.g,	Ciclev10028454m.g,Ciclev10016191m.g,	0.0103634	0.0603203
GO:0030976	thiamine pyrophosphate binding	molecular_function	0	2	9	-	Ciclev10011317m.g,Ciclev10014703m.g,	0.0109652	0.0622272
GO:0009001	serine O-acetyltransferase activity	molecular_function	0	1	2	-	Ciclev10008523m.g,	0.011311	0.0626245
GO:0004347	glucose-6-phosphate isomerase activity	molecular_function	0	1	2	-	Ciclev10000722m.g,	0.011311	0.102704
GO:0001671	ATPase activator activity	molecular_function	0	1	2	-	Ciclev10009500m.g,	0.011311	0.102704
GO:0006535	cysteine biosynthetic process from serine	biological_process	0	1	2	-	Ciclev10008523m.g,	0.011311	0.102704
GO:0030604	1-deoxy-D-xylulose-5-phosphate reductoisomerase activity	molecular_function	0	1	2	-	Ciclev10020004m.g,	0.011311	0.102704
GO:0009415	response to water	biological_process	0	1	2	-	Ciclev10002349m.g,	0.011311	0.102704
GO:0005506	iron ion binding	molecular_function	11	6	280	Ciclev10019651m.g,Ciclev10006920m.g,Ciclev10019826m.g,Ciclev10031268m.g,Ciclev10004785m.g,Ciclev10000884m.g,Ciclev10000921m.g,Ciclev10011511m.g,Ciclev10000845m.g,Ciclev10028254m.g,Ciclev10014858m.g,	Ciclev10029451m.g,Ciclev10008125m.g,Ciclev10002359m.g,Ciclev10028278m.g,Ciclev10011655m.g,Ciclev10007738m.g,	0.013457	0.0649945
GO:0019205	nucleobase-containing compound kinase activity	molecular_function	0	2	11	-	Ciclev10024291m.g,Ciclev10032208m.g,	0.0173121	0.0818716
GO:0008831	dTDP-4-dehydrorhamnose reductase activity	molecular_function	0	1	3	-	Ciclev10019182m.g,	0.0184597	0.0855176
GO:0006537	glutamate biosynthetic process	biological_process	0	1	3	-	Ciclev10011584m.g,	0.0184597	0.149656
GO:0045226	extracellular polysaccharide biosynthetic process	biological_process	0	1	3	-	Ciclev10019182m.g,	0.0184597	0.149656
GO:0031012	extracellular matrix	cellular_component	1	0	3	Ciclev10031870m.g,	-	0.0184597	0.149656
GO:0003849	3-deoxy-7-phosphoheptulonate synthase activity	molecular_function	0	1	3	-	Ciclev10025342m.g,	0.0184597	0.149656
GO:0003855	3-dehydroquinate dehydratase activity	molecular_function	0	1	3	-	Ciclev10000874m.g,	0.0184597	0.149656
GO:0004866	endopeptidase inhibitor activity	molecular_function	2	0	12	Ciclev10022156m.g,Ciclev10022211m.g,	-	0.0211404	0.0872522
GO:0042578	phosphoric ester hydrolase activity	molecular_function	0	2	12	-	Ciclev10007455m.g,Ciclev10024924m.g,	0.0211404	0.165478
GO:0004553	hydrolase activity, hydrolyzing O-glycosyl compounds	molecular_function	4	7	169	Ciclev10007531m.g,Ciclev10010729m.g,Ciclev10011295m.g,Ciclev10027866m.g,	Ciclev10016129m.g,Ciclev10008176m.g,Ciclev10028851m.g,Ciclev10028241m.g,Ciclev10009562m.g,Ciclev10005561m.g,Ciclev10026210m.g,	0.0246483	0.0981609
GO:0016790	thiolester hydrolase activity	molecular_function	0	1	4	-	Ciclev10008435m.g,	0.0271154	0.106124
GO:0007264	small GTPase mediated signal transduction	biological_process	0	1	4	-	Ciclev10006079m.g,	0.0271154	0.198555
GO:0008076	voltage-gated potassium channel complex	cellular_component	1	0	4	Ciclev10020033m.g,	-	0.0271154	0.198555
GO:0005249	voltage-gated potassium channel activity	molecular_function	1	0	4	Ciclev10020033m.g,	-	0.0271154	0.198555
GO:0016705	oxidoreductase activity, acting on paired donors, with incorporation or reduction of molecular oxygen	molecular_function	11	3	237	Ciclev10019651m.g,Ciclev10006920m.g,Ciclev10019826m.g,Ciclev10031268m.g,Ciclev10004785m.g,Ciclev10000884m.g,Ciclev10000921m.g,Ciclev10011511m.g,Ciclev10000845m.g,Ciclev10028254m.g,Ciclev10014858m.g,	Ciclev10008125m.g,Ciclev10028278m.g,Ciclev10011655m.g,	0.0283375	0.103752
GO:0006662	glycerol ether metabolic process	biological_process	1	2	27	Ciclev10021469m.g,	Ciclev10002859m.g,Ciclev10009373m.g,	0.0309493	0.111516
GO:0006032	chitin catabolic process	biological_process	1	1	15	Ciclev10002362m.g,	Ciclev10021187m.g,	0.0353559	0.125403
GO:0004568	chitinase activity	molecular_function	1	1	15	Ciclev10002362m.g,	Ciclev10021187m.g,	0.0353559	0.236052
GO:0009055	electron carrier activity	molecular_function	12	7	360	Ciclev10019651m.g,Ciclev10006920m.g,Ciclev10019826m.g,Ciclev10031268m.g,Ciclev10004785m.g,Ciclev10000884m.g,Ciclev10021469m.g,Ciclev10000921m.g,Ciclev10011511m.g,Ciclev10000845m.g,Ciclev10028254m.g,Ciclev10014858m.g,	Ciclev10016454m.g,Ciclev10008125m.g,Ciclev10002859m.g,Ciclev10000220m.g,Ciclev10009373m.g,Ciclev10028278m.g,Ciclev10011655m.g,	0.0365085	0.125567
GO:0006094	gluconeogenesis	biological_process	0	1	5	-	Ciclev10000722m.g,	0.0371766	0.125956
GO:0051087	chaperone binding	molecular_function	0	1	5	-	Ciclev10009500m.g,	0.0371766	0.234419
GO:0016872	intramolecular lyase activity	molecular_function	0	1	5	-	Ciclev10008420m.g,	0.0371766	0.234419
GO:0005452	inorganic anion exchanger activity	molecular_function	0	1	5	-	Ciclev10004419m.g,	0.0371766	0.234419
GO:0009678	hydrogen-translocating pyrophosphatase activity	molecular_function	1	0	5	Ciclev10024946m.g,	-	0.0371766	0.234419
GO:0042398	cellular modified amino acid biosynthetic process	biological_process	0	1	5	-	Ciclev10008420m.g,	0.0371766	0.234419
GO:0030151	molybdenum ion binding	molecular_function	0	1	5	-	Ciclev10000220m.g,	0.0371766	0.234419
GO:0020037	heme binding	molecular_function	11	5	293	Ciclev10019651m.g,Ciclev10006920m.g,Ciclev10019826m.g,Ciclev10031268m.g,Ciclev10004785m.g,Ciclev10000884m.g,Ciclev10000921m.g,Ciclev10011511m.g,Ciclev10000845m.g,Ciclev10028254m.g,Ciclev10014858m.g,	Ciclev10029451m.g,Ciclev10008125m.g,Ciclev10000220m.g,Ciclev10028278m.g,Ciclev10011655m.g,	0.0393661	0.120758
GO:0016758	transferase activity, transferring hexosyl groups	molecular_function	1	9	161	Ciclev10011571m.g,	Ciclev10013540m.g,Ciclev10004948m.g,Ciclev10015140m.g,Ciclev10015138m.g,Ciclev10000958m.g,Ciclev10030404m.g,Ciclev10020006m.g,Ciclev10028293m.g,Ciclev10020723m.g,	0.040919	0.123848
GO:0005622	intracellular	cellular_component	3	4	450	Ciclev10021980m.g,Ciclev10015173m.g,Ciclev10008813m.g,	Ciclev10029813m.g,Ciclev10020497m.g,Ciclev10007458m.g,Ciclev10006079m.g,	0.0484387	0.144679
GO:0009538	photosystem I reaction center	cellular_component	1	0	6	Ciclev10022248m.g,	-	0.0485465	0.143118
GO:0016671	oxidoreductase activity, acting on a sulfur group of donors, disulfide as acceptor	molecular_function	0	1	6	-	Ciclev10013530m.g,	0.0485465	0.275502
GO:0005516	calmodulin binding	molecular_function	0	1	6	-	Ciclev10004273m.g,	0.0485465	0.275502
GO:0004402	histone acetyltransferase activity	molecular_function	0	1	6	-	Ciclev10027337m.g,	0.0485465	0.275502
GO:0004435	phosphatidylinositol phospholipase C activity	molecular_function	0	1	6	-	Ciclev10028080m.g,	0.0485465	0.275502
GO:0016987	sigma factor activity	molecular_function	1	0	6	Ciclev10033747m.g,	-	0.0485465	0.275502
GO:0006950	response to stress	biological_process	2	2	48	Ciclev10002644m.g,Ciclev10022542m.g,	Ciclev10002349m.g,Ciclev10029371m.g,	0.0500562	0.136901
GO:0030145	manganese ion binding	molecular_function	1	0	7	Ciclev10032789m.g,	-	0.0611333	0.165205
GO:0000226	microtubule cytoskeleton organization	biological_process	1	0	7	Ciclev10018165m.g,	-	0.0611333	0.330411
GO:0009073	aromatic amino acid family biosynthetic process	biological_process	0	1	7	-	Ciclev10025342m.g,	0.0611333	0.330411
GO:0000922	spindle pole	cellular_component	1	0	7	Ciclev10018165m.g,	-	0.0611333	0.330411
GO:0005544	calcium-dependent phospholipid binding	molecular_function	0	1	7	-	Ciclev10027333m.g,	0.0611333	0.330411
GO:0016868	intramolecular transferase activity, phosphotransferases	molecular_function	0	1	7	-	Ciclev10001708m.g,	0.0611333	0.330411
GO:0016791	phosphatase activity	molecular_function	0	1	7	-	Ciclev10026096m.g,	0.0611333	0.330411
GO:0006813	potassium ion transport	biological_process	1	0	7	Ciclev10020033m.g,	-	0.0611333	0.330411
GO:0005815	microtubule organizing center	cellular_component	1	0	7	Ciclev10018165m.g,	-	0.0611333	0.330411
GO:0004629	phospholipase C activity	molecular_function	0	1	7	-	Ciclev10028080m.g,	0.0611333	0.330411
GO:0008299	isoprenoid biosynthetic process	biological_process	0	2	20	-	Ciclev10020004m.g,Ciclev10025935m.g,	0.0683597	0.165082
GO:0006857	oligopeptide transport	biological_process	3	1	53	Ciclev10007857m.g,Ciclev10011292m.g,Ciclev10014849m.g,	Ciclev10019426m.g,	0.0704267	0.168283
GO:0016998	cell wall macromolecule catabolic process	biological_process	1	2	36	Ciclev10002362m.g,	Ciclev10021187m.g,Ciclev10025091m.g,	0.0721186	0.17053
GO:0016226	iron-sulfur cluster assembly	biological_process	0	1	8	-	Ciclev10002359m.g,	0.0748494	0.175163
GO:0009308	amine metabolic process	biological_process	1	0	8	Ciclev10019032m.g,	-	0.0748494	0.369366
GO:0003913	DNA photolyase activity	molecular_function	1	0	8	Ciclev10004525m.g,	-	0.0748494	0.369366
GO:0003712	transcription cofactor activity	molecular_function	0	1	8	-	Ciclev10027337m.g,	0.0748494	0.369366
GO:0016161	beta-amylase activity	molecular_function	0	1	8	-	Ciclev10004689m.g,	0.0748494	0.369366
GO:0008131	primary amine oxidase activity	molecular_function	1	0	8	Ciclev10019032m.g,	-	0.0748494	0.369366
GO:0000272	polysaccharide catabolic process	biological_process	0	1	8	-	Ciclev10004689m.g,	0.0748494	0.369366
GO:0003774	motor activity	molecular_function	0	1	9	-	Ciclev10005800m.g,	0.0896117	0.195595
GO:0042393	histone binding	molecular_function	0	1	9	-	Ciclev10006520m.g,	0.0896117	0.432805
GO:0005875	microtubule associated complex	cellular_component	1	0	9	Ciclev10026831m.g,	-	0.0896117	0.432805
GO:0016459	myosin complex	cellular_component	0	1	9	-	Ciclev10005800m.g,	0.0896117	0.432805
GO:0048038	quinone binding	molecular_function	1	0	9	Ciclev10019032m.g,	-	0.0896117	0.432805
GO:0003723	RNA binding	molecular_function	0	2	198	-	Ciclev10030541m.g,Ciclev10030866m.g,	0.0946059	0.197023
GO:0022857	transmembrane transporter activity	molecular_function	3	1	59	Ciclev10000819m.g,Ciclev10007177m.g,Ciclev10014738m.g,	Ciclev10014913m.g,	0.100769	0.20795
GO:0006139	nucleobase-containing compound metabolic process	biological_process	0	2	24	-	Ciclev10024291m.g,Ciclev10032208m.g,	0.103012	0.210664
GO:0015992	proton transport	biological_process	1	0	10	Ciclev10024946m.g,	-	0.105341	0.213504
GO:0004427	inorganic diphosphatase activity	molecular_function	1	0	10	Ciclev10024946m.g,	-	0.105341	0.468871
GO:0055085	transmembrane transport	biological_process	10	8	388	Ciclev10014396m.g,Ciclev10031064m.g,Ciclev10031503m.g,Ciclev10000819m.g,Ciclev10007177m.g,Ciclev10006598m.g,Ciclev10014738m.g,Ciclev10030988m.g,Ciclev10010930m.g,Ciclev10031358m.g,	Ciclev10010630m.g,Ciclev10001373m.g,Ciclev10020837m.g,Ciclev10024968m.g,Ciclev10014913m.g,Ciclev10025741m.g,Ciclev10004634m.g,Ciclev10004145m.g,	0.115636	0.230258
GO:0009522	photosystem I	cellular_component	1	0	11	Ciclev10022248m.g,	-	0.121962	0.240743
GO:0005543	phospholipid binding	molecular_function	0	1	11	-	Ciclev10007706m.g,	0.121962	0.522366
GO:0006820	anion transport	biological_process	0	1	11	-	Ciclev10004419m.g,	0.121962	0.522366
GO:0016760	cellulose synthase (UDP-forming) activity	molecular_function	0	2	26	-	Ciclev10007296m.g,Ciclev10024766m.g,	0.122951	0.236525
GO:0003924	GTPase activity	molecular_function	0	4	64	-	Ciclev10015224m.g,Ciclev10020164m.g,Ciclev10025588m.g,Ciclev10028436m.g,	0.131075	0.250034
GO:0016567	protein ubiquitination	biological_process	3	0	45	Ciclev10028564m.g,Ciclev10028522m.g,Ciclev10015253m.g,	-	0.134499	0.254427
GO:0000151	ubiquitin ligase complex	cellular_component	3	0	45	Ciclev10028564m.g,Ciclev10028522m.g,Ciclev10015253m.g,	-	0.134499	0.5452
GO:0009058	biosynthetic process	biological_process	1	0	136	Ciclev10028195m.g,	-	0.134724	0.250676
GO:0004842	ubiquitin-protein ligase activity	molecular_function	3	0	46	Ciclev10028564m.g,Ciclev10028522m.g,Ciclev10015253m.g,	-	0.142726	0.263405
GO:0000786	nucleosome	cellular_component	2	0	28	Ciclev10021453m.g,Ciclev10026549m.g,	-	0.144535	0.264592
GO:0016773	phosphotransferase activity, alcohol group as acceptor	molecular_function	0	2	29	-	Ciclev10014962m.g,Ciclev10001575m.g,	0.155917	0.283145
GO:0015662	ATPase activity, coupled to transmembrane movement of ions, phosphorylative mechanism	molecular_function	0	2	29	-	Ciclev10018645m.g,Ciclev10007305m.g,	0.155917	0.589885
GO:0005975	carbohydrate metabolic process	biological_process	4	8	253	Ciclev10007531m.g,Ciclev10010729m.g,Ciclev10011295m.g,Ciclev10027866m.g,	Ciclev10016129m.g,Ciclev10008176m.g,Ciclev10028851m.g,Ciclev10028241m.g,Ciclev10009562m.g,Ciclev10005561m.g,Ciclev10014962m.g,Ciclev10026210m.g,	0.156648	0.279993
GO:0008233	peptidase activity	molecular_function	1	0	13	Ciclev10011190m.g,	-	0.157598	0.279491
GO:0032312	regulation of ARF GTPase activity	biological_process	0	1	13	-	Ciclev10012277m.g,	0.157598	0.577013
GO:0008324	cation transmembrane transporter activity	molecular_function	1	0	13	Ciclev10006598m.g,	-	0.157598	0.577013
GO:0008060	ARF GTPase activator activity	molecular_function	0	1	13	-	Ciclev10012277m.g,	0.157598	0.577013
GO:0006812	cation transport	biological_process	1	3	68	Ciclev10006598m.g,	Ciclev10018645m.g,Ciclev10007305m.g,Ciclev10004634m.g,	0.158588	0.272723
GO:0006754	ATP biosynthetic process	biological_process	0	2	30	-	Ciclev10018645m.g,Ciclev10007305m.g,	0.167677	0.286185
GO:0005507	copper ion binding	molecular_function	1	2	49	Ciclev10019032m.g,	Ciclev10016454m.g,Ciclev10014842m.g,	0.168899	0.286119
GO:0005529	carbohydrate binding	molecular_function	0	1	127	-	Ciclev10007471m.g,	0.169897	0.285679
GO:0006468	protein phosphorylation	biological_process	10	15	1030	Ciclev10000645m.g,Ciclev10023370m.g,Ciclev10018110m.g,Ciclev10025910m.g,Ciclev10030732m.g,Ciclev10021170m.g,Ciclev10001277m.g,Ciclev10000182m.g,Ciclev10027866m.g,Ciclev10024057m.g,	Ciclev10020024m.g,Ciclev10000876m.g,Ciclev10018721m.g,Ciclev10015463m.g,Ciclev10028110m.g,Ciclev10020400m.g,Ciclev10024591m.g,Ciclev10015549m.g,Ciclev10001525m.g,Ciclev10025091m.g,Ciclev10020197m.g,Ciclev10019913m.g,Ciclev10007471m.g,Ciclev10015883m.g,Ciclev10010969m.g,	0.17054	0.284651
GO:0004672	protein kinase activity	molecular_function	10	15	1029	Ciclev10000645m.g,Ciclev10023370m.g,Ciclev10018110m.g,Ciclev10025910m.g,Ciclev10030732m.g,Ciclev10021170m.g,Ciclev10001277m.g,Ciclev10000182m.g,Ciclev10027866m.g,Ciclev10024057m.g,	Ciclev10020024m.g,Ciclev10000876m.g,Ciclev10018721m.g,Ciclev10015463m.g,Ciclev10028110m.g,Ciclev10020400m.g,Ciclev10024591m.g,Ciclev10015549m.g,Ciclev10001525m.g,Ciclev10025091m.g,Ciclev10020197m.g,Ciclev10019913m.g,Ciclev10007471m.g,Ciclev10015883m.g,Ciclev10010969m.g,	0.172202	0.285327
GO:0019538	protein metabolic process	biological_process	0	1	14	-	Ciclev10013530m.g,	0.176481	0.290298
GO:0008080	N-acetyltransferase activity	molecular_function	0	2	31	-	Ciclev10002694m.g,Ciclev10009135m.g,	0.179803	0.293635
GO:0007165	signal transduction	biological_process	0	2	167	-	Ciclev10004385m.g,Ciclev10028080m.g,	0.191647	0.310741
GO:0004857	enzyme inhibitor activity	molecular_function	1	1	32	Ciclev10005926m.g,	Ciclev10025238m.g,	0.192283	0.309561
GO:0005097	Rab GTPase activator activity	molecular_function	0	1	15	-	Ciclev10007458m.g,	0.195991	0.313309
GO:0035556	intracellular signal transduction	biological_process	0	1	15	-	Ciclev10028080m.g,	0.195991	0.609451
GO:0000155	two-component sensor activity	molecular_function	0	1	15	-	Ciclev10004385m.g,	0.195991	0.609451
GO:0032313	regulation of Rab GTPase activity	biological_process	0	1	15	-	Ciclev10007458m.g,	0.195991	0.609451
GO:0008270	zinc ion binding	molecular_function	8	11	446	Ciclev10021980m.g,Ciclev10004423m.g,Ciclev10031870m.g,Ciclev10015173m.g,Ciclev10030728m.g,Ciclev10008813m.g,Ciclev10008633m.g,Ciclev10009004m.g,	Ciclev10005658m.g,Ciclev10001502m.g,Ciclev10012937m.g,Ciclev10002601m.g,Ciclev10006353m.g,Ciclev10001382m.g,Ciclev10032882m.g,Ciclev10027337m.g,Ciclev10022558m.g,Ciclev10001015m.g,Ciclev10012277m.g,	0.201568	0.313397
GO:0000156	two-component response regulator activity	molecular_function	1	1	33	Ciclev10019177m.g,	Ciclev10004385m.g,	0.205104	0.316725
GO:0005737	cytoplasm	cellular_component	0	2	162	-	Ciclev10008523m.g,Ciclev10009500m.g,	0.21393	0.328123
GO:0016853	isomerase activity	molecular_function	0	1	16	-	Ciclev10032510m.g,	0.21607	0.329181
GO:0009116	nucleoside metabolic process	biological_process	0	1	16	-	Ciclev10031694m.g,	0.21607	0.636987
GO:0006334	nucleosome assembly	biological_process	2	0	34	Ciclev10021453m.g,Ciclev10026549m.g,	-	0.218254	0.328103
GO:0016021	integral to membrane	cellular_component	11	10	505	Ciclev10033440m.g,Ciclev10029475m.g,Ciclev10028995m.g,Ciclev10000819m.g,Ciclev10007177m.g,Ciclev10032789m.g,Ciclev10006598m.g,Ciclev10029961m.g,Ciclev10014738m.g,Ciclev10030988m.g,Ciclev10010930m.g,	Ciclev10005844m.g,Ciclev10001373m.g,Ciclev10006005m.g,Ciclev10014913m.g,Ciclev10025741m.g,Ciclev10004948m.g,Ciclev10004634m.g,Ciclev10004145m.g,Ciclev10001488m.g,Ciclev10004419m.g,	0.219769	0.328208
GO:0004190	aspartic-type endopeptidase activity	molecular_function	1	2	55	Ciclev10031639m.g,	Ciclev10019904m.g,Ciclev10011736m.g,	0.227604	0.337688
GO:0016881	acid-amino acid ligase activity	molecular_function	1	2	56	Ciclev10026664m.g,	Ciclev10022675m.g,Ciclev10006155m.g,	0.238161	0.351055
GO:0009607	response to biotic stimulus	biological_process	1	0	18	Ciclev10006105m.g,	-	0.257721	0.377436
GO:0006633	fatty acid biosynthetic process	biological_process	0	2	37	-	Ciclev10008435m.g,Ciclev10007738m.g,	0.259544	0.377669
GO:0042626	ATPase activity, coupled to transmembrane movement of substances	molecular_function	1	1	37	Ciclev10010930m.g,	Ciclev10004145m.g,	0.259544	0.709836
GO:0015035	protein disulfide oxidoreductase activity	molecular_function	1	2	59	Ciclev10021469m.g,	Ciclev10002859m.g,Ciclev10009373m.g,	0.271051	0.389422
GO:0030599	pectinesterase activity	molecular_function	1	1	38	Ciclev10005926m.g,	Ciclev10025238m.g,	0.273876	0.391006
GO:0006096	glycolysis	biological_process	0	2	38	-	Ciclev10000722m.g,Ciclev10001708m.g,	0.273876	0.731411
GO:0009507	chloroplast	cellular_component	0	1	19	-	Ciclev10032510m.g,	0.27919	0.393641
GO:0044237	cellular metabolic process	biological_process	0	3	60	-	Ciclev10021083m.g,Ciclev10012703m.g,Ciclev10019182m.g,	0.282404	0.395714
GO:0000160	two-component signal transduction system (phosphorelay)	biological_process	1	1	39	Ciclev10019177m.g,	Ciclev10004385m.g,	0.288472	0.401737
GO:0005525	GTP binding	molecular_function	1	5	132	Ciclev10018516m.g,	Ciclev10015224m.g,Ciclev10020164m.g,Ciclev10025588m.g,Ciclev10028436m.g,Ciclev10006079m.g,	0.296093	0.409836
GO:0006952	defense response	biological_process	1	0	20	Ciclev10006105m.g,	-	0.301026	0.414139
GO:0045454	cell redox homeostasis	biological_process	1	3	85	Ciclev10021469m.g,	Ciclev10002859m.g,Ciclev10009373m.g,Ciclev10015162m.g,	0.305582	0.417874
GO:0006457	protein folding	biological_process	1	0	103	Ciclev10009243m.g,	-	0.31018	0.421623
GO:0015979	photosynthesis	biological_process	2	0	41	Ciclev10022248m.g,Ciclev10032789m.g,	-	0.318397	0.430215
GO:0016020	membrane	cellular_component	15	13	733	Ciclev10031064m.g,Ciclev10012370m.g,Ciclev10007857m.g,Ciclev10031503m.g,Ciclev10029116m.g,Ciclev10016074m.g,Ciclev10020033m.g,Ciclev10016287m.g,Ciclev10011407m.g,Ciclev10002129m.g,Ciclev10011292m.g,Ciclev10031358m.g,Ciclev10001546m.g,Ciclev10024946m.g,Ciclev10014849m.g,	Ciclev10004385m.g,Ciclev10019426m.g,Ciclev10010630m.g,Ciclev10007296m.g,Ciclev10000822m.g,Ciclev10018645m.g,Ciclev10000769m.g,Ciclev10024766m.g,Ciclev10007305m.g,Ciclev10014589m.g,Ciclev10032214m.g,Ciclev10000784m.g,Ciclev10004419m.g,	0.336287	0.451699
GO:0006508	proteolysis	biological_process	4	2	292	Ciclev10031639m.g,Ciclev10011190m.g,Ciclev10031870m.g,Ciclev10015798m.g,	Ciclev10019904m.g,Ciclev10011736m.g,	0.340801	0.45507
GO:0009416	response to light stimulus	biological_process	1	0	22	Ciclev10025164m.g,	-	0.345625	0.458812
GO:0006350	transcription, DNA-templated	biological_process	0	1	22	-	Ciclev10025964m.g,	0.345625	0.817258
GO:0045449	regulation of transcription, DNA-templated	biological_process	0	1	23	-	Ciclev10004273m.g,	0.368306	0.483268
GO:0046873	metal ion transmembrane transporter activity	molecular_function	0	1	24	-	Ciclev10010630m.g,	0.391191	0.510347
GO:0042545	cell wall modification	biological_process	0	1	24	-	Ciclev10025238m.g,	0.391191	0.906126
GO:0031072	heat shock protein binding	molecular_function	2	2	95	Ciclev10026659m.g,Ciclev10006058m.g,	Ciclev10031692m.g,Ciclev10009810m.g,	0.411139	0.530276
GO:0009523	photosystem II	cellular_component	1	0	25	Ciclev10032789m.g,	-	0.414245	0.531264
GO:0006352	transcription initiation, DNA-dependent	biological_process	1	0	25	Ciclev10033747m.g,	-	0.414245	0.940336
GO:0015299	solute:hydrogen antiporter activity	molecular_function	0	1	26	-	Ciclev10004634m.g,	0.437435	0.554737
GO:0016491	oxidoreductase activity	molecular_function	4	15	508	Ciclev10018146m.g,Ciclev10026241m.g,Ciclev10014857m.g,Ciclev10005225m.g,	Ciclev10028687m.g,Ciclev10001502m.g,Ciclev10008865m.g,Ciclev10000220m.g,Ciclev10014842m.g,Ciclev10006353m.g,Ciclev10001382m.g,Ciclev10021090m.g,Ciclev10015965m.g,Ciclev10005336m.g,Ciclev10007738m.g,Ciclev10031811m.g,Ciclev10016191m.g,Ciclev10026208m.g,Ciclev10031958m.g,	0.451099	0.568886
GO:0006413	translational initiation	biological_process	0	1	27	-	Ciclev10009975m.g,	0.460731	0.577822
GO:0003743	translation initiation factor activity	molecular_function	0	1	28	-	Ciclev10009975m.g,	0.484101	0.603796
GO:0005215	transporter activity	molecular_function	4	1	128	Ciclev10031064m.g,Ciclev10007857m.g,Ciclev10011292m.g,Ciclev10014849m.g,	Ciclev10019426m.g,	0.49006	0.607888
GO:0030528	transcription regulator activity	molecular_function	0	4	102	-	Ciclev10004273m.g,Ciclev10016466m.g,Ciclev10025964m.g,Ciclev10031622m.g,	0.491169	0.605953
GO:0050662	coenzyme binding	molecular_function	0	2	55	-	Ciclev10021083m.g,Ciclev10019182m.g,	0.547147	0.671364
GO:0000287	magnesium ion binding	molecular_function	0	2	56	-	Ciclev10011317m.g,Ciclev10014703m.g,	0.564266	0.688647
GO:0005515	protein binding	molecular_function	25	27	1760	Ciclev10022388m.g,Ciclev10025139m.g,Ciclev10025164m.g,Ciclev10022164m.g,Ciclev10017757m.g,Ciclev10023370m.g,Ciclev10004423m.g,Ciclev10015631m.g,Ciclev10030920m.g,Ciclev10015173m.g,Ciclev10029146m.g,Ciclev10002417m.g,Ciclev10022337m.g,Ciclev10000162m.g,Ciclev10009170m.g,Ciclev10017896m.g,Ciclev10017198m.g,Ciclev10000182m.g,Ciclev10015768m.g,Ciclev10008308m.g,Ciclev10008813m.g,Ciclev10014309m.g,Cic…	Ciclev10004385m.g,Ciclev10007972m.g,Ciclev10017873m.g,Ciclev10018721m.g,Ciclev10004273m.g,Ciclev10008142m.g,Ciclev10005107m.g,Ciclev10021471m.g,Ciclev10032858m.g,Ciclev10002613m.g,Ciclev10032680m.g,Ciclev10008331m.g,Ciclev10008537m.g,Ciclev10017208m.g,Ciclev10011684m.g,Ciclev10008642m.g,Ciclev10028907m.g,Ciclev10027337m.g,Ciclev10010156m.g,Ciclev10021138m.g,Ciclev10016355m.g,Ciclev10009956m.g,Cic…	0.567253	0.688591
GO:0006886	intracellular protein transport	biological_process	0	1	77	-	Ciclev10020497m.g,	0.574274	0.693405
GO:0004806	triglyceride lipase activity	molecular_function	0	1	32	-	Ciclev10000576m.g,	0.577809	0.693983
GO:0016597	amino acid binding	molecular_function	0	1	32	-	Ciclev10015040m.g,	0.577809	1.18165
GO:0016616	oxidoreductase activity, acting on the CH-OH group of donors, NAD or NADP as acceptor	molecular_function	0	1	32	-	Ciclev10011622m.g,	0.577809	1.18165
GO:0030170	pyridoxal phosphate binding	molecular_function	0	1	75	-	Ciclev10011319m.g,	0.600916	0.710459
GO:0048544	recognition of pollen	biological_process	0	1	75	-	Ciclev10007471m.g,	0.600916	1.21793
GO:0016757	transferase activity, transferring glycosyl groups	molecular_function	0	1	33	-	Ciclev10020276m.g,	0.601175	0.703436
GO:0008234	cysteine-type peptidase activity	molecular_function	1	0	35	Ciclev10015798m.g,	-	0.647685	0.753972
GO:0051287	NAD binding	molecular_function	0	1	35	-	Ciclev10011622m.g,	0.647685	1.28969
GO:0008171	O-methyltransferase activity	molecular_function	0	2	61	-	Ciclev10013676m.g,Ciclev10013655m.g,	0.650338	0.749375
GO:0006855	drug transmembrane transport	biological_process	2	0	61	Ciclev10031503m.g,Ciclev10031358m.g,	-	0.650338	1.28371
GO:0015297	antiporter activity	molecular_function	2	0	61	Ciclev10031503m.g,Ciclev10031358m.g,	-	0.650338	1.28371
GO:0015238	drug transmembrane transporter activity	molecular_function	2	0	61	Ciclev10031503m.g,Ciclev10031358m.g,	-	0.650338	1.28371
GO:0005509	calcium ion binding	molecular_function	0	1	36	-	Ciclev10027333m.g,	0.670795	0.757564
GO:0004674	protein serine/threonine kinase activity	molecular_function	0	1	70	-	Ciclev10000876m.g,	0.672026	0.755197
GO:0016887	ATPase activity	molecular_function	1	1	105	Ciclev10010930m.g,	Ciclev10004145m.g,	0.676148	0.756086
GO:0030001	metal ion transport	biological_process	0	2	63	-	Ciclev10010630m.g,Ciclev10017086m.g,	0.684818	0.762028
GO:0004871	signal transducer activity	molecular_function	1	0	37	Ciclev10025164m.g,	-	0.693784	0.768239
GO:0008152	metabolic process	biological_process	3	20	674	Ciclev10031870m.g,Ciclev10011494m.g,Ciclev10011571m.g,	Ciclev10004645m.g,Ciclev10011319m.g,Ciclev10031826m.g,Ciclev10025659m.g,Ciclev10020963m.g,Ciclev10000764m.g,Ciclev10018645m.g,Ciclev10015120m.g,Ciclev10007305m.g,Ciclev10032368m.g,Ciclev10015140m.g,Ciclev10015162m.g,Ciclev10015138m.g,Ciclev10000958m.g,Ciclev10030404m.g,Ciclev10020006m.g,Ciclev10002694m.g,Ciclev10028293m.g,Ciclev10009135m.g,Ciclev10015040m.g,	0.703922	0.775681
GO:0051536	iron-sulfur cluster binding	molecular_function	0	1	38	-	Ciclev10002359m.g,	0.716639	0.78588
GO:0006351	transcription, DNA-dependent	biological_process	0	1	66	-	Ciclev10025964m.g,	0.733684	0.800703
GO:0050660	flavin adenine dinucleotide binding	molecular_function	2	1	94	Ciclev10018146m.g,Ciclev10014857m.g,	Ciclev10028687m.g,	0.73868	0.802299
GO:0005488	binding	molecular_function	1	0	40	Ciclev10009184m.g,	-	0.761889	0.823565
GO:0000166	nucleotide binding	molecular_function	0	2	98	-	Ciclev10018645m.g,Ciclev10007305m.g,	0.765819	0.82389
GO:0016788	hydrolase activity, acting on ester bonds	molecular_function	0	1	64	-	Ciclev10008725m.g,	0.766138	0.820346
GO:0005634	nucleus	cellular_component	7	5	423	Ciclev10032519m.g,Ciclev10026197m.g,Ciclev10002182m.g,Ciclev10021453m.g,Ciclev10008269m.g,Ciclev10024310m.g,Ciclev10026549m.g,	Ciclev10004273m.g,Ciclev10020718m.g,Ciclev10025964m.g,Ciclev10027337m.g,Ciclev10006002m.g,	0.777598	0.828707
GO:0016747	transferase activity, transferring acyl groups other than amino-acyl groups	molecular_function	0	3	97	-	Ciclev10001160m.g,Ciclev10015249m.g,Ciclev10011647m.g,	0.781401	0.828869
GO:0006810	transport	biological_process	2	2	162	Ciclev10031064m.g,Ciclev10010930m.g,	Ciclev10029813m.g,Ciclev10004145m.g,	0.793471	0.837758
GO:0003824	catalytic activity	molecular_function	1	14	452	Ciclev10028590m.g,	Ciclev10004645m.g,Ciclev10011317m.g,Ciclev10014703m.g,Ciclev10011319m.g,Ciclev10001232m.g,Ciclev10000764m.g,Ciclev10021083m.g,Ciclev10018645m.g,Ciclev10031682m.g,Ciclev10019182m.g,Ciclev10007305m.g,Ciclev10020453m.g,Ciclev10009133m.g,Ciclev10015162m.g,	0.796167	0.836713
GO:0016779	nucleotidyltransferase activity	molecular_function	1	0	42	Ciclev10028195m.g,	-	0.806442	0.843605
GO:0006629	lipid metabolic process	biological_process	0	4	129	-	Ciclev10031470m.g,Ciclev10000576m.g,Ciclev10008725m.g,Ciclev10028080m.g,	0.822244	0.85619
GO:0046983	protein dimerization activity	molecular_function	0	3	100	-	Ciclev10029834m.g,Ciclev10013655m.g,Ciclev10013541m.g,	0.823904	0.854001
GO:0016787	hydrolase activity	molecular_function	1	4	191	Ciclev10014972m.g,	Ciclev10002601m.g,Ciclev10000140m.g,Ciclev10020963m.g,Ciclev10015120m.g,	0.829471	0.855863
GO:0055114	oxidation-reduction process	biological_process	3	14	519	Ciclev10019032m.g,Ciclev10018146m.g,Ciclev10014857m.g,	Ciclev10028687m.g,Ciclev10001502m.g,Ciclev10020004m.g,Ciclev10011584m.g,Ciclev10000220m.g,Ciclev10014842m.g,Ciclev10006353m.g,Ciclev10001382m.g,Ciclev10011964m.g,Ciclev10011622m.g,Ciclev10007738m.g,Ciclev10021575m.g,Ciclev10016191m.g,Ciclev10013530m.g,	0.840299	0.863112
GO:0004222	metalloendopeptidase activity	molecular_function	1	0	44	Ciclev10031870m.g,	-	0.850212	0.869361
GO:0003677	DNA binding	molecular_function	7	8	461	Ciclev10026197m.g,Ciclev10002182m.g,Ciclev10021453m.g,Ciclev10008269m.g,Ciclev10024310m.g,Ciclev10026549m.g,Ciclev10033747m.g,	Ciclev10002314m.g,Ciclev10012937m.g,Ciclev10032304m.g,Ciclev10031846m.g,Ciclev10025964m.g,Ciclev10032882m.g,Ciclev10030866m.g,Ciclev10022558m.g,	0.854829	0.870162
GO:0008168	methyltransferase activity	molecular_function	1	3	155	Ciclev10011494m.g,	Ciclev10031826m.g,Ciclev10032368m.g,Ciclev10013655m.g,	0.869361	0.881005
GO:0006281	DNA repair	biological_process	1	0	58	Ciclev10004525m.g,	-	0.870082	0.877816
GO:0016192	vesicle-mediated transport	biological_process	0	1	47	-	Ciclev10005844m.g,	0.914244	0.918289
GO:0046872	metal ion binding	molecular_function	0	4	151	-	Ciclev10020004m.g,Ciclev10017086m.g,Ciclev10018645m.g,Ciclev10007305m.g,	0.91435	0.91435

## Sheet: Canton lemon vs. ‘Shatangju’
GO_ID	GO_term	TYPE	NO. of UP GENE	NO. of DOWN GENE	ALL_GENE_IN_GO	UP_GENE_list	DWON_GENE_list	P_VALUE	FDR
GO:0016762	xyloglucan:xyloglucosyl transferase activity	molecular_function	0	8	23	-	Ciclev10016129m.g,Ciclev10028851m.g,Ciclev10009562m.g,Ciclev10005561m.g,Ciclev10015872m.g,Ciclev10010858m.g,Ciclev10026210m.g,Ciclev10008951m.g,	4.11e-05	0.0139768
GO:0048046	apoplast	cellular_component	0	8	23	-	Ciclev10016129m.g,Ciclev10028851m.g,Ciclev10009562m.g,Ciclev10005561m.g,Ciclev10015872m.g,Ciclev10010858m.g,Ciclev10026210m.g,Ciclev10008951m.g,	4.11e-05	0.0139768
GO:0006073	cellular glucan metabolic process	biological_process	0	8	23	-	Ciclev10016129m.g,Ciclev10028851m.g,Ciclev10009562m.g,Ciclev10005561m.g,Ciclev10015872m.g,Ciclev10010858m.g,Ciclev10026210m.g,Ciclev10008951m.g,	4.11e-05	0.0139768
GO:0003676	nucleic acid binding	molecular_function	43	1	439	Ciclev10011637m.g,Ciclev10024740m.g,Ciclev10000087m.g,Ciclev10004206m.g,Ciclev10000168m.g,Ciclev10030472m.g,Ciclev10031922m.g,Ciclev10025009m.g,Ciclev10004220m.g,Ciclev10004301m.g,Ciclev10004941m.g,Ciclev10030532m.g,Ciclev10030915m.g,Ciclev10004423m.g,Ciclev10018733m.g,Ciclev10010890m.g,Ciclev10024880m.g,Ciclev10020284m.g,Ciclev10027731m.g,Ciclev10032266m.g,Ciclev10018944m.g,Ciclev10011680m.g,Cic…	Ciclev10032498m.g,	0.00015252	0.0129642
GO:0009725	response to hormone stimulus	biological_process	6	0	20	Ciclev10007292m.g,Ciclev10014200m.g,Ciclev10027839m.g,Ciclev10030751m.g,Ciclev10030696m.g,Ciclev10014198m.g,	-	0.000603735	0.041054
GO:0009678	hydrogen-translocating pyrophosphatase activity	molecular_function	3	0	5	Ciclev10007524m.g,Ciclev10013931m.g,Ciclev10024946m.g,	-	0.00133067	0.0754047
GO:0016570	histone modification	biological_process	3	0	6	Ciclev10027673m.g,Ciclev10004215m.g,Ciclev10024691m.g,	-	0.00212905	0.103411
GO:0009611	response to wounding	biological_process	0	3	6	-	Ciclev10022906m.g,Ciclev10006211m.g,Ciclev10022909m.g,	0.00212905	0.144776
GO:0004591	oxoglutarate dehydrogenase (succinyl-transferring) activity	molecular_function	2	0	2	Ciclev10018656m.g,Ciclev10030605m.g,	-	0.00237921	0.0898814
GO:0004866	endopeptidase inhibitor activity	molecular_function	1	3	12	Ciclev10022156m.g,	Ciclev10022041m.g,Ciclev10022211m.g,Ciclev10022129m.g,	0.00242714	0.0825229
GO:0004553	hydrolase activity, hydrolyzing O-glycosyl compounds	molecular_function	11	8	169	Ciclev10004268m.g,Ciclev10006696m.g,Ciclev10008669m.g,Ciclev10028372m.g,Ciclev10005195m.g,Ciclev10007531m.g,Ciclev10030068m.g,Ciclev10010729m.g,Ciclev10005316m.g,Ciclev10005181m.g,Ciclev10011295m.g,	Ciclev10016129m.g,Ciclev10028851m.g,Ciclev10009562m.g,Ciclev10005561m.g,Ciclev10015872m.g,Ciclev10010858m.g,Ciclev10026210m.g,Ciclev10008951m.g,	0.00303663	0.0938595
GO:0030127	COPII vesicle coat	cellular_component	3	0	7	Ciclev10000082m.g,Ciclev10004373m.g,Ciclev10019144m.g,	-	0.00321205	0.0910081
GO:0030117	membrane coat	cellular_component	4	0	13	Ciclev10004358m.g,Ciclev10027737m.g,Ciclev10027697m.g,Ciclev10018786m.g,	-	0.00322157	0.0842565
GO:0006464	cellular protein modification process	biological_process	5	0	21	Ciclev10000001m.g,Ciclev10027670m.g,Ciclev10027704m.g,Ciclev10007219m.g,Ciclev10010950m.g,	-	0.00389864	0.0946813
GO:0006915	apoptotic process	biological_process	6	1	352	Ciclev10013993m.g,Ciclev10023529m.g,Ciclev10003496m.g,Ciclev10003132m.g,Ciclev10013995m.g,Ciclev10018528m.g,	Ciclev10021471m.g,	0.00430994	0.0976921
GO:0006537	glutamate biosynthetic process	biological_process	1	1	3	Ciclev10004120m.g,	Ciclev10011584m.g,	0.00457929	0.0973099
GO:0006402	mRNA catabolic process	biological_process	2	0	3	Ciclev10024655m.g,Ciclev10019242m.g,	-	0.00457929	0.119766
GO:0009086	methionine biosynthetic process	biological_process	2	0	3	Ciclev10018965m.g,Ciclev10014233m.g,	-	0.00457929	0.119766
GO:0004527	exonuclease activity	molecular_function	2	0	3	Ciclev10000087m.g,Ciclev10000168m.g,	-	0.00457929	0.119766
GO:0006366	transcription from RNA polymerase II promoter	biological_process	1	1	3	Ciclev10024686m.g,	Ciclev10002837m.g,	0.00457929	0.119766
GO:0003849	3-deoxy-7-phosphoheptulonate synthase activity	molecular_function	2	0	3	Ciclev10000835m.g,Ciclev10025342m.g,	-	0.00457929	0.119766
GO:0004654	polyribonucleotide nucleotidyltransferase activity	molecular_function	2	0	3	Ciclev10024655m.g,Ciclev10019242m.g,	-	0.00457929	0.119766
GO:0003871	5-methyltetrahydropteroyltriglutamate-homocysteine S-methyltransferase activity	molecular_function	2	0	3	Ciclev10018965m.g,Ciclev10014233m.g,	-	0.00457929	0.119766
GO:0004867	serine-type endopeptidase inhibitor activity	molecular_function	0	3	8	-	Ciclev10022906m.g,Ciclev10006211m.g,Ciclev10022909m.g,	0.00462602	0.0655354
GO:0003712	transcription cofactor activity	molecular_function	3	0	8	Ciclev10027674m.g,Ciclev10000185m.g,Ciclev10004290m.g,	-	0.00462602	0.112346
GO:0004386	helicase activity	molecular_function	14	0	117	Ciclev10024740m.g,Ciclev10004206m.g,Ciclev10030472m.g,Ciclev10004220m.g,Ciclev10010890m.g,Ciclev10033615m.g,Ciclev10027858m.g,Ciclev10014042m.g,Ciclev10004115m.g,Ciclev10018438m.g,Ciclev10014449m.g,Ciclev10010331m.g,Ciclev10014019m.g,Ciclev10004187m.g,	-	0.00564242	0.0737855
GO:0030976	thiamine pyrophosphate binding	molecular_function	3	0	9	Ciclev10030907m.g,Ciclev10018656m.g,Ciclev10030605m.g,	-	0.00641619	0.0807965
GO:0005515	protein binding	molecular_function	112	9	1760	Ciclev10003464m.g,Ciclev10033431m.g,Ciclev10007708m.g,Ciclev10025139m.g,Ciclev10000172m.g,Ciclev10014009m.g,Ciclev10018671m.g,Ciclev10030297m.g,Ciclev10030472m.g,Ciclev10000141m.g,Ciclev10011048m.g,Ciclev10027742m.g,Ciclev10030944m.g,Ciclev10014129m.g,Ciclev10014024m.g,Ciclev10020037m.g,Ciclev10007687m.g,Ciclev10014652m.g,Ciclev10014127m.g,Ciclev10017757m.g,Ciclev10023370m.g,Ciclev10004423m.g,Cic…	Ciclev10021471m.g,Ciclev10002671m.g,Ciclev10012950m.g,Ciclev10021138m.g,Ciclev10002463m.g,Ciclev10013001m.g,Ciclev10003126m.g,Ciclev10032743m.g,Ciclev10032613m.g,	0.00696472	0.0845716
GO:0007264	small GTPase mediated signal transduction	biological_process	1	1	4	Ciclev10019250m.g,	Ciclev10006079m.g,	0.00771288	0.0904268
GO:0008641	small protein activating enzyme activity	molecular_function	2	0	4	Ciclev10027704m.g,Ciclev10010950m.g,	-	0.00771288	0.145688
GO:0005618	cell wall	cellular_component	0	8	54	-	Ciclev10016129m.g,Ciclev10028851m.g,Ciclev10009562m.g,Ciclev10005561m.g,Ciclev10015872m.g,Ciclev10010858m.g,Ciclev10026210m.g,Ciclev10008951m.g,	0.00847031	0.0929002
GO:0015992	proton transport	biological_process	3	0	10	Ciclev10007524m.g,Ciclev10013931m.g,Ciclev10024946m.g,	-	0.00862597	0.091651
GO:0005375	copper ion transmembrane transporter activity	molecular_function	3	0	10	Ciclev10033440m.g,Ciclev10029961m.g,Ciclev10009830m.g,	-	0.00862597	0.146642
GO:0035434	copper ion transmembrane transport	biological_process	3	0	10	Ciclev10033440m.g,Ciclev10029961m.g,Ciclev10009830m.g,	-	0.00862597	0.146642
GO:0004427	inorganic diphosphatase activity	molecular_function	3	0	10	Ciclev10007524m.g,Ciclev10013931m.g,Ciclev10024946m.g,	-	0.00862597	0.146642
GO:0006886	intracellular protein transport	biological_process	10	0	77	Ciclev10000082m.g,Ciclev10004358m.g,Ciclev10027737m.g,Ciclev10030488m.g,Ciclev10027697m.g,Ciclev10018786m.g,Ciclev10000887m.g,Ciclev10004373m.g,Ciclev10019144m.g,Ciclev10024690m.g,	-	0.00954364	0.0901344
GO:0004842	ubiquitin-protein ligase activity	molecular_function	7	0	46	Ciclev10018671m.g,Ciclev10000389m.g,Ciclev10024899m.g,Ciclev10013610m.g,Ciclev10024909m.g,Ciclev10015253m.g,Ciclev10004230m.g,	-	0.0109388	0.100519
GO:0006413	translational initiation	biological_process	3	2	27	Ciclev10011048m.g,Ciclev10018663m.g,Ciclev10017475m.g,	Ciclev10022760m.g,Ciclev10009975m.g,	0.0112623	0.100768
GO:0003843	1,3-beta-D-glucan synthase activity	molecular_function	3	0	11	Ciclev10018456m.g,Ciclev10014066m.g,Ciclev10030476m.g,	-	0.0112965	0.0984823
GO:0006075	(1->3)-beta-D-glucan biosynthetic process	biological_process	3	0	11	Ciclev10018456m.g,Ciclev10014066m.g,Ciclev10030476m.g,	-	0.0112965	0.160034
GO:0000148	1,3-beta-D-glucan synthase complex	cellular_component	3	0	11	Ciclev10018456m.g,Ciclev10014066m.g,Ciclev10030476m.g,	-	0.0112965	0.160034
GO:0004602	glutathione peroxidase activity	molecular_function	0	2	5	-	Ciclev10022569m.g,Ciclev10022130m.g,	0.0118785	0.0961595
GO:0030126	COPI vesicle coat	cellular_component	2	0	5	Ciclev10027697m.g,Ciclev10024690m.g,	-	0.0118785	0.161548
GO:0003743	translation initiation factor activity	molecular_function	3	2	28	Ciclev10011048m.g,Ciclev10018663m.g,Ciclev10017475m.g,	Ciclev10022760m.g,Ciclev10009975m.g,	0.0131009	0.101234
GO:0006606	protein import into nucleus	biological_process	1	0	1	Ciclev10006542m.g,	-	0.014764	0.11155
GO:0004198	calcium-dependent cysteine-type endopeptidase activity	molecular_function	1	0	1	Ciclev10014012m.g,	-	0.014764	0.185916
GO:0031491	nucleosome binding	molecular_function	1	0	1	Ciclev10004220m.g,	-	0.014764	0.185916
GO:0005852	eukaryotic translation initiation factor 3 complex	cellular_component	1	0	1	Ciclev10011048m.g,	-	0.014764	0.185916
GO:0004657	proline dehydrogenase activity	molecular_function	0	1	1	-	Ciclev10011584m.g,	0.014764	0.185916
GO:0006562	proline catabolic process	biological_process	0	1	1	-	Ciclev10011584m.g,	0.014764	0.185916
GO:0006527	arginine catabolic process	biological_process	1	0	1	Ciclev10027873m.g,	-	0.014764	0.185916
GO:0005665	DNA-directed RNA polymerase II, core complex	cellular_component	1	0	1	Ciclev10024686m.g,	-	0.014764	0.185916
GO:0000184	nuclear-transcribed mRNA catabolic process, nonsense-mediated decay	biological_process	1	0	1	Ciclev10033615m.g,	-	0.014764	0.185916
GO:0019825	oxygen binding	molecular_function	0	1	1	-	Ciclev10009715m.g,	0.014764	0.185916
GO:0016032	viral reproduction	biological_process	1	0	1	Ciclev10006542m.g,	-	0.014764	0.185916
GO:0016585	chromatin remodeling complex	cellular_component	1	0	1	Ciclev10004220m.g,	-	0.014764	0.185916
GO:0016538	cyclin-dependent protein kinase regulator activity	molecular_function	0	1	1	-	Ciclev10029696m.g,	0.014764	0.185916
GO:0006555	methionine metabolic process	biological_process	1	0	1	Ciclev10019406m.g,	-	0.014764	0.185916
GO:0005199	structural constituent of cell wall	molecular_function	1	0	1	Ciclev10008185m.g,	-	0.014764	0.185916
GO:0009664	plant-type cell wall organization	biological_process	1	0	1	Ciclev10008185m.g,	-	0.014764	0.185916
GO:0043044	ATP-dependent chromatin remodeling	biological_process	1	0	1	Ciclev10004220m.g,	-	0.014764	0.185916
GO:0003980	UDP-glucose:glycoprotein glucosyltransferase activity	molecular_function	1	0	1	Ciclev10000024m.g,	-	0.014764	0.185916
GO:0008250	oligosaccharyltransferase complex	cellular_component	1	0	1	Ciclev10019124m.g,	-	0.014764	0.185916
GO:0004489	methylenetetrahydrofolate reductase (NADPH) activity	molecular_function	1	0	1	Ciclev10019406m.g,	-	0.014764	0.185916
GO:0009097	isoleucine biosynthetic process	biological_process	1	0	1	Ciclev10011319m.g,	-	0.014764	0.185916
GO:0015671	oxygen transport	biological_process	0	1	1	-	Ciclev10009715m.g,	0.014764	0.185916
GO:0004794	L-threonine ammonia-lyase activity	molecular_function	1	0	1	Ciclev10011319m.g,	-	0.014764	0.185916
GO:0008792	arginine decarboxylase activity	molecular_function	1	0	1	Ciclev10027873m.g,	-	0.014764	0.185916
GO:0005507	copper ion binding	molecular_function	4	3	49	Ciclev10025235m.g,Ciclev10008649m.g,Ciclev10019032m.g,Ciclev10008731m.g,	Ciclev10016454m.g,Ciclev10002698m.g,Ciclev10009779m.g,	0.0152083	0.0749395
GO:0007165	signal transduction	biological_process	2	0	167	Ciclev10023529m.g,Ciclev10018528m.g,	-	0.0152188	0.0739197
GO:0016491	oxidoreductase activity	molecular_function	11	4	508	Ciclev10025235m.g,Ciclev10014051m.g,Ciclev10014723m.g,Ciclev10004013m.g,Ciclev10031155m.g,Ciclev10015715m.g,Ciclev10004120m.g,Ciclev10030649m.g,Ciclev10000817m.g,Ciclev10025933m.g,Ciclev10001648m.g,	Ciclev10027108m.g,Ciclev10032389m.g,Ciclev10020607m.g,Ciclev10005473m.g,	0.0200181	0.0958615
GO:0005634	nucleus	cellular_component	31	3	423	Ciclev10004227m.g,Ciclev10021374m.g,Ciclev10011800m.g,Ciclev10004220m.g,Ciclev10010908m.g,Ciclev10030532m.g,Ciclev10027674m.g,Ciclev10030507m.g,Ciclev10027673m.g,Ciclev10004215m.g,Ciclev10018609m.g,Ciclev10018471m.g,Ciclev10000185m.g,Ciclev10007292m.g,Ciclev10027964m.g,Ciclev10024691m.g,Ciclev10014200m.g,Ciclev10021453m.g,Ciclev10008269m.g,Ciclev10027858m.g,Ciclev10024310m.g,Ciclev10018788m.g,Cic…	Ciclev10008923m.g,Ciclev10033420m.g,Ciclev10003812m.g,	0.0212855	0.100515
GO:0006888	ER to Golgi vesicle-mediated transport	biological_process	3	0	14	Ciclev10000082m.g,Ciclev10004373m.g,Ciclev10019144m.g,	-	0.0224417	0.104523
GO:0009073	aromatic amino acid family biosynthetic process	biological_process	2	0	7	Ciclev10000835m.g,Ciclev10025342m.g,	-	0.023591	0.108391
GO:0007049	cell cycle	biological_process	0	2	7	-	Ciclev10029696m.g,Ciclev10009999m.g,	0.023591	0.243059
GO:0046422	violaxanthin de-epoxidase activity	molecular_function	0	1	2	-	Ciclev10019925m.g,	0.0285389	0.127674
GO:0009512	cytochrome b6f complex	cellular_component	0	1	2	-	Ciclev10030439m.g,	0.0285389	0.285389
GO:0042256	mature ribosome assembly	biological_process	0	1	2	-	Ciclev10021909m.g,	0.0285389	0.285389
GO:0015930	glutamate synthase activity	molecular_function	1	0	2	Ciclev10004120m.g,	-	0.0285389	0.285389
GO:0004096	catalase activity	molecular_function	1	0	2	Ciclev10000948m.g,	-	0.0285389	0.285389
GO:0004347	glucose-6-phosphate isomerase activity	molecular_function	1	0	2	Ciclev10000603m.g,	-	0.0285389	0.285389
GO:0006338	chromatin remodeling	biological_process	1	0	2	Ciclev10004220m.g,	-	0.0285389	0.285389
GO:0018279	protein N-linked glycosylation via asparagine	biological_process	1	0	2	Ciclev10019124m.g,	-	0.0285389	0.285389
GO:0004853	uroporphyrinogen decarboxylase activity	molecular_function	0	1	2	-	Ciclev10021020m.g,	0.0285389	0.285389
GO:0008158	hedgehog receptor activity	molecular_function	1	0	2	Ciclev10000039m.g,	-	0.0285389	0.285389
GO:0004594	pantothenate kinase activity	molecular_function	1	0	2	Ciclev10018751m.g,	-	0.0285389	0.285389
GO:0016567	protein ubiquitination	biological_process	6	0	45	Ciclev10018671m.g,Ciclev10000389m.g,Ciclev10024899m.g,Ciclev10024909m.g,Ciclev10015253m.g,Ciclev10004230m.g,	-	0.0303345	0.118548
GO:0000151	ubiquitin ligase complex	cellular_component	6	0	45	Ciclev10018671m.g,Ciclev10000389m.g,Ciclev10024899m.g,Ciclev10024909m.g,Ciclev10015253m.g,Ciclev10004230m.g,	-	0.0303345	0.294678
GO:0016624	oxidoreductase activity, acting on the aldehyde or oxo group of donors, disulfide as acceptor	molecular_function	2	0	8	Ciclev10018656m.g,Ciclev10030605m.g,	-	0.0312332	0.119318
GO:0005681	spliceosomal complex	cellular_component	2	0	8	Ciclev10011323m.g,Ciclev10024683m.g,	-	0.0312332	0.29498
GO:0016192	vesicle-mediated transport	biological_process	6	0	47	Ciclev10004358m.g,Ciclev10027737m.g,Ciclev10030488m.g,Ciclev10027697m.g,Ciclev10018786m.g,Ciclev10024690m.g,	-	0.0368236	0.137583
GO:0004659	prenyltransferase activity	molecular_function	3	0	17	Ciclev10003300m.g,Ciclev10008872m.g,Ciclev10033551m.g,	-	0.0389263	0.143858
GO:0005875	microtubule associated complex	cellular_component	0	2	9	-	Ciclev10013050m.g,Ciclev10007063m.g,	0.0401022	0.14661
GO:0000398	nuclear mRNA splicing, via spliceosome	biological_process	2	0	9	Ciclev10011323m.g,Ciclev10024683m.g,	-	0.0401022	0.349609
GO:0046488	phosphatidylinositol metabolic process	biological_process	2	0	9	Ciclev10010149m.g,Ciclev10000021m.g,	-	0.0401022	0.349609
GO:0016307	phosphatidylinositol phosphate kinase activity	molecular_function	2	0	9	Ciclev10010149m.g,Ciclev10000021m.g,	-	0.0401022	0.349609
GO:0046872	metal ion binding	molecular_function	11	3	151	Ciclev10010149m.g,Ciclev10000142m.g,Ciclev10014051m.g,Ciclev10030653m.g,Ciclev10030544m.g,Ciclev10014141m.g,Ciclev10030537m.g,Ciclev10028824m.g,Ciclev10000707m.g,Ciclev10027724m.g,Ciclev10018565m.g,	Ciclev10026695m.g,Ciclev10006198m.g,Ciclev10017086m.g,	0.0429225	0.15045
GO:0006571	tyrosine biosynthetic process	biological_process	1	0	3	Ciclev10007630m.g,	-	0.0459787	0.159518
GO:0004550	nucleoside diphosphate kinase activity	molecular_function	0	1	3	-	Ciclev10021969m.g,	0.0459787	0.381287
GO:0000175	3'-5'-exoribonuclease activity	molecular_function	1	0	3	Ciclev10019242m.g,	-	0.0459787	0.381287
GO:0009168	purine ribonucleoside monophosphate biosynthetic process	biological_process	1	0	3	Ciclev10011058m.g,	-	0.0459787	0.381287
GO:0004781	sulfate adenylyltransferase (ATP) activity	molecular_function	1	0	3	Ciclev10004927m.g,	-	0.0459787	0.381287
GO:0019239	deaminase activity	molecular_function	1	0	3	Ciclev10011058m.g,	-	0.0459787	0.381287
GO:0006974	response to DNA damage stimulus	biological_process	0	1	3	-	Ciclev10006013m.g,	0.0459787	0.381287
GO:0050113	inositol oxygenase activity	molecular_function	0	1	3	-	Ciclev10026154m.g,	0.0459787	0.381287
GO:0019310	inositol catabolic process	biological_process	0	1	3	-	Ciclev10026154m.g,	0.0459787	0.381287
GO:0004813	alanine-tRNA ligase activity	molecular_function	1	0	3	Ciclev10030624m.g,	-	0.0459787	0.381287
GO:0015937	coenzyme A biosynthetic process	biological_process	1	0	3	Ciclev10018751m.g,	-	0.0459787	0.381287
GO:0009536	plastid	cellular_component	0	1	3	-	Ciclev10032902m.g,	0.0459787	0.381287
GO:0006419	alanyl-tRNA aminoacylation	biological_process	1	0	3	Ciclev10030624m.g,	-	0.0459787	0.381287
GO:0006165	nucleoside diphosphate phosphorylation	biological_process	0	1	3	-	Ciclev10021969m.g,	0.0459787	0.381287
GO:0047746	chlorophyllase activity	molecular_function	1	0	3	Ciclev10021103m.g,	-	0.0459787	0.381287
GO:0033180	proton-transporting V-type ATPase, V1 domain	cellular_component	0	1	3	-	Ciclev10022651m.g,	0.0459787	0.381287
GO:0004665	prephenate dehydrogenase (NADP+) activity	molecular_function	1	0	3	Ciclev10007630m.g,	-	0.0459787	0.381287
GO:0006228	UTP biosynthetic process	biological_process	0	1	3	-	Ciclev10021969m.g,	0.0459787	0.381287
GO:0022900	electron transport chain	biological_process	0	1	3	-	Ciclev10017436m.g,	0.0459787	0.381287
GO:0008113	peptide-methionine-(S)-S-oxide reductase activity	molecular_function	0	1	3	-	Ciclev10022321m.g,	0.0459787	0.381287
GO:0003989	acetyl-CoA carboxylase activity	molecular_function	1	0	3	Ciclev10000007m.g,	-	0.0459787	0.381287
GO:0006183	GTP biosynthetic process	biological_process	0	1	3	-	Ciclev10021969m.g,	0.0459787	0.381287
GO:0006241	CTP biosynthetic process	biological_process	0	1	3	-	Ciclev10021969m.g,	0.0459787	0.381287
GO:0005975	carbohydrate metabolic process	biological_process	12	9	253	Ciclev10004268m.g,Ciclev10006696m.g,Ciclev10008669m.g,Ciclev10028372m.g,Ciclev10005195m.g,Ciclev10007531m.g,Ciclev10030068m.g,Ciclev10010729m.g,Ciclev10005316m.g,Ciclev10004968m.g,Ciclev10005181m.g,Ciclev10011295m.g,	Ciclev10016129m.g,Ciclev10028851m.g,Ciclev10031445m.g,Ciclev10009562m.g,Ciclev10005561m.g,Ciclev10015872m.g,Ciclev10010858m.g,Ciclev10026210m.g,Ciclev10008951m.g,	0.0467307	0.131309
GO:0004869	cysteine-type endopeptidase inhibitor activity	molecular_function	1	1	10	Ciclev10003705m.g,	Ciclev10017285m.g,	0.050208	0.139924
GO:0006468	protein phosphorylation	biological_process	38	2	1030	Ciclev10014129m.g,Ciclev10024830m.g,Ciclev10014852m.g,Ciclev10014127m.g,Ciclev10024255m.g,Ciclev10023370m.g,Ciclev10030526m.g,Ciclev10030774m.g,Ciclev10014052m.g,Ciclev10030737m.g,Ciclev10025043m.g,Ciclev10027740m.g,Ciclev10030536m.g,Ciclev10024395m.g,Ciclev10024909m.g,Ciclev10004272m.g,Ciclev10007383m.g,Ciclev10032157m.g,Ciclev10003606m.g,Ciclev10014126m.g,Ciclev10030630m.g,Ciclev10018735m.g,Cic…	Ciclev10025910m.g,Ciclev10020507m.g,	0.0508705	0.140618
GO:0004672	protein kinase activity	molecular_function	38	2	1029	Ciclev10014129m.g,Ciclev10024830m.g,Ciclev10014852m.g,Ciclev10014127m.g,Ciclev10024255m.g,Ciclev10023370m.g,Ciclev10030526m.g,Ciclev10030774m.g,Ciclev10014052m.g,Ciclev10030737m.g,Ciclev10025043m.g,Ciclev10027740m.g,Ciclev10030536m.g,Ciclev10024395m.g,Ciclev10024909m.g,Ciclev10004272m.g,Ciclev10007383m.g,Ciclev10032157m.g,Ciclev10003606m.g,Ciclev10014126m.g,Ciclev10030630m.g,Ciclev10018735m.g,Cic…	Ciclev10025910m.g,Ciclev10020507m.g,	0.0516714	0.14168
GO:0030001	metal ion transport	biological_process	3	4	63	Ciclev10030012m.g,Ciclev10014141m.g,Ciclev10028824m.g,	Ciclev10010630m.g,Ciclev10026695m.g,Ciclev10006198m.g,Ciclev10017086m.g,	0.052884	0.143845
GO:0030131	clathrin adaptor complex	cellular_component	2	0	11	Ciclev10027737m.g,Ciclev10018786m.g,	-	0.0615486	0.166083
GO:0016887	ATPase activity	molecular_function	10	0	105	Ciclev10014029m.g,Ciclev10018720m.g,Ciclev10024711m.g,Ciclev10018739m.g,Ciclev10030519m.g,Ciclev10030504m.g,Ciclev10010903m.g,Ciclev10024707m.g,Ciclev10018482m.g,Ciclev10004128m.g,	-	0.0658577	0.176312
GO:0030130	clathrin coat of trans-Golgi network vesicle	cellular_component	1	0	4	Ciclev10030488m.g,	-	0.0666784	0.177114
GO:0046168	glycerol-3-phosphate catabolic process	biological_process	0	1	4	-	Ciclev10031445m.g,	0.0666784	0.462666
GO:0016655	oxidoreductase activity, acting on NADH or NADPH, quinone or similar compound as acceptor	molecular_function	0	1	4	-	Ciclev10016822m.g,	0.0666784	0.462666
GO:0042651	thylakoid membrane	cellular_component	0	1	4	-	Ciclev10022793m.g,	0.0666784	0.462666
GO:0004367	glycerol-3-phosphate dehydrogenase [NAD+] activity	molecular_function	0	1	4	-	Ciclev10031445m.g,	0.0666784	0.462666
GO:0004332	fructose-bisphosphate aldolase activity	molecular_function	1	0	4	Ciclev10012049m.g,	-	0.0666784	0.462666
GO:0009331	glycerol-3-phosphate dehydrogenase complex	cellular_component	0	1	4	-	Ciclev10031445m.g,	0.0666784	0.462666
GO:0008519	ammonium transmembrane transporter activity	molecular_function	1	0	4	Ciclev10004812m.g,	-	0.0666784	0.462666
GO:0006779	porphyrin-containing compound biosynthetic process	biological_process	0	1	4	-	Ciclev10021020m.g,	0.0666784	0.462666
GO:0004579	dolichyl-diphosphooligosaccharide-protein glycotransferase activity	molecular_function	1	0	4	Ciclev10019124m.g,	-	0.0666784	0.462666
GO:0004478	methionine adenosyltransferase activity	molecular_function	0	1	4	-	Ciclev10005146m.g,	0.0666784	0.462666
GO:0006556	S-adenosylmethionine biosynthetic process	biological_process	0	1	4	-	Ciclev10005146m.g,	0.0666784	0.462666
GO:0072488	ammonium transmembrane transport	biological_process	1	0	4	Ciclev10004812m.g,	-	0.0666784	0.462666
GO:0016592	mediator complex	cellular_component	2	0	12	Ciclev10018441m.g,Ciclev10014014m.g,	-	0.0741116	0.178709
GO:0016455			2	0	12	Ciclev10018441m.g,Ciclev10014014m.g,	-	0.0741116	0.503959
GO:0007275	multicellular organismal development	biological_process	2	0	12	Ciclev10000185m.g,Ciclev10004290m.g,	-	0.0741116	0.503959
GO:0005524	ATP binding	molecular_function	72	4	1762	Ciclev10024740m.g,Ciclev10030582m.g,Ciclev10010149m.g,Ciclev10004206m.g,Ciclev10030472m.g,Ciclev10014029m.g,Ciclev10004220m.g,Ciclev10018720m.g,Ciclev10027831m.g,Ciclev10014129m.g,Ciclev10030499m.g,Ciclev10014852m.g,Ciclev10014127m.g,Ciclev10024255m.g,Ciclev10023370m.g,Ciclev10024711m.g,Ciclev10024860m.g,Ciclev10030526m.g,Ciclev10030774m.g,Ciclev10030737m.g,Ciclev10010890m.g,Ciclev10018538m.g,Cic…	Ciclev10021969m.g,Ciclev10025910m.g,Ciclev10005146m.g,Ciclev10020507m.g,	0.0764353	0.180472
GO:0009055	electron carrier activity	molecular_function	17	10	360	Ciclev10019651m.g,Ciclev10031099m.g,Ciclev10031272m.g,Ciclev10014051m.g,Ciclev10008649m.g,Ciclev10031268m.g,Ciclev10000884m.g,Ciclev10000844m.g,Ciclev10021469m.g,Ciclev10001118m.g,Ciclev10000921m.g,Ciclev10025451m.g,Ciclev10030649m.g,Ciclev10000825m.g,Ciclev10008731m.g,Ciclev10014991m.g,Ciclev10031309m.g,	Ciclev10016676m.g,Ciclev10016454m.g,Ciclev10017265m.g,Ciclev10002793m.g,Ciclev10002686m.g,Ciclev10026749m.g,Ciclev10023018m.g,Ciclev10013409m.g,Ciclev10002698m.g,Ciclev10009779m.g,	0.0769047	0.180328
GO:0008652	cellular amino acid biosynthetic process	biological_process	2	1	22	Ciclev10018965m.g,Ciclev10014233m.g,	Ciclev10026618m.g,	0.0797318	0.185677
GO:0005198	structural molecule activity	molecular_function	4	0	33	Ciclev10004358m.g,Ciclev10030488m.g,Ciclev10027697m.g,Ciclev10024690m.g,	-	0.0821429	0.18999
GO:0006396	RNA processing	biological_process	5	0	45	Ciclev10019625m.g,Ciclev10024655m.g,Ciclev10014300m.g,Ciclev10019242m.g,Ciclev10007357m.g,	-	0.0852705	0.195892
GO:0032312	regulation of ARF GTPase activity	biological_process	2	0	13	Ciclev10030836m.g,Ciclev10007554m.g,	-	0.0878759	0.200522
GO:0008060	ARF GTPase activator activity	molecular_function	2	0	13	Ciclev10030836m.g,Ciclev10007554m.g,	-	0.0878759	0.533532
GO:0006357	regulation of transcription from RNA polymerase II promoter	biological_process	2	0	13	Ciclev10018441m.g,Ciclev10014014m.g,	-	0.0878759	0.533532
GO:0045449			3	0	23	Ciclev10027964m.g,Ciclev10018788m.g,Ciclev10027839m.g,	-	0.0899795	0.20127
GO:0006094	gluconeogenesis	biological_process	1	0	5	Ciclev10000603m.g,	-	0.0902646	0.200588
GO:0042546	cell wall biogenesis	biological_process	0	1	5	-	Ciclev10000822m.g,	0.0902646	0.529137
GO:0008107	galactoside 2-alpha-L-fucosyltransferase activity	molecular_function	0	1	5	-	Ciclev10000822m.g,	0.0902646	0.529137
GO:0016563	transcription activator activity	molecular_function	1	0	5	Ciclev10021374m.g,	-	0.0902646	0.529137
GO:0030132	clathrin coat of coated pit	cellular_component	1	0	5	Ciclev10030488m.g,	-	0.0902646	0.529137
GO:0043022	ribosome binding	molecular_function	0	1	5	-	Ciclev10021909m.g,	0.0902646	0.529137
GO:0008295	spermidine biosynthetic process	biological_process	1	0	5	Ciclev10027873m.g,	-	0.0902646	0.529137
GO:0000103	sulfate assimilation	biological_process	1	0	5	Ciclev10004927m.g,	-	0.0902646	0.529137
GO:0003918	DNA topoisomerase (ATP-hydrolyzing) activity	molecular_function	1	0	5	Ciclev10014605m.g,	-	0.0902646	0.529137
GO:0008270	zinc ion binding	molecular_function	30	2	446	Ciclev10033431m.g,Ciclev10000087m.g,Ciclev10011800m.g,Ciclev10000168m.g,Ciclev10031922m.g,Ciclev10018965m.g,Ciclev10027831m.g,Ciclev10031699m.g,Ciclev10004423m.g,Ciclev10027674m.g,Ciclev10010885m.g,Ciclev10013610m.g,Ciclev10000082m.g,Ciclev10033615m.g,Ciclev10015173m.g,Ciclev10030836m.g,Ciclev10027858m.g,Ciclev10027837m.g,Ciclev10014233m.g,Ciclev10012216m.g,Ciclev10030728m.g,Ciclev10007554m.g,Cic…	Ciclev10022413m.g,Ciclev10020607m.g,	0.0919333	0.192946
GO:0015035	protein disulfide oxidoreductase activity	molecular_function	1	5	59	Ciclev10021469m.g,	Ciclev10017265m.g,Ciclev10002686m.g,Ciclev10026749m.g,Ciclev10023018m.g,Ciclev10013409m.g,	0.0966926	0.20169
GO:0005992	trehalose biosynthetic process	biological_process	2	0	14	Ciclev10007428m.g,Ciclev10030691m.g,	-	0.102813	0.213148
GO:0007017	microtubule-based process	biological_process	0	3	25	-	Ciclev10025588m.g,Ciclev10013050m.g,Ciclev10007063m.g,	0.112568	0.231958
GO:0006352	transcription initiation, DNA-dependent	biological_process	3	0	25	Ciclev10027673m.g,Ciclev10004215m.g,Ciclev10024691m.g,	-	0.112568	0.617309
GO:0019867	outer membrane	cellular_component	1	0	6	Ciclev10027835m.g,	-	0.116393	0.236968
GO:0004402	histone acetyltransferase activity	molecular_function	1	0	6	Ciclev10027674m.g,	-	0.116393	0.628154
GO:0016817	hydrolase activity, acting on acid anhydrides	molecular_function	1	0	6	Ciclev10030472m.g,	-	0.116393	0.628154
GO:0003916	DNA topoisomerase activity	molecular_function	1	0	6	Ciclev10014605m.g,	-	0.116393	0.628154
GO:0050664	oxidoreductase activity, acting on NADH or NADPH, oxygen as acceptor	molecular_function	1	0	6	Ciclev10030649m.g,	-	0.116393	0.628154
GO:0042626	ATPase activity, coupled to transmembrane movement of substances	molecular_function	4	0	37	Ciclev10014029m.g,Ciclev10030519m.g,Ciclev10030504m.g,Ciclev10018482m.g,	-	0.118265	0.233779
GO:0006032	chitin catabolic process	biological_process	0	2	15	-	Ciclev10028964m.g,Ciclev10028959m.g,	0.118887	0.233651
GO:0004568	chitinase activity	molecular_function	0	2	15	-	Ciclev10028964m.g,Ciclev10028959m.g,	0.118887	0.62187
GO:0006096	glycolysis	biological_process	4	0	38	Ciclev10018656m.g,Ciclev10030605m.g,Ciclev10000603m.g,Ciclev10012049m.g,	-	0.128504	0.249664
GO:0051536	iron-sulfur cluster binding	molecular_function	1	3	38	Ciclev10014051m.g,	Ciclev10016676m.g,Ciclev10002793m.g,Ciclev10009375m.g,	0.128504	0.661988
GO:0003677	DNA binding	molecular_function	31	1	461	Ciclev10004227m.g,Ciclev10021374m.g,Ciclev10030472m.g,Ciclev10004220m.g,Ciclev10027673m.g,Ciclev10004215m.g,Ciclev10018609m.g,Ciclev10033615m.g,Ciclev10018471m.g,Ciclev10007292m.g,Ciclev10024691m.g,Ciclev10014200m.g,Ciclev10021453m.g,Ciclev10008269m.g,Ciclev10024310m.g,Ciclev10027839m.g,Ciclev10014042m.g,Ciclev10004115m.g,Ciclev10030751m.g,Ciclev10018438m.g,Ciclev10014605m.g,Ciclev10010331m.g,Cic…	Ciclev10019368m.g,	0.128664	0.247151
GO:0003924	GTPase activity	molecular_function	5	1	64	Ciclev10000034m.g,Ciclev10018663m.g,Ciclev10004309m.g,Ciclev10018754m.g,Ciclev10018844m.g,	Ciclev10025588m.g,	0.133488	0.254978
GO:0006662	glycerol ether metabolic process	biological_process	1	2	27	Ciclev10021469m.g,	Ciclev10002686m.g,Ciclev10013409m.g,	0.137906	0.261945
GO:0006979	response to oxidative stress	biological_process	2	2	39	Ciclev10001726m.g,Ciclev10000948m.g,	Ciclev10022569m.g,Ciclev10022130m.g,	0.139223	0.262976
GO:0006072	glycerol-3-phosphate metabolic process	biological_process	0	1	7	-	Ciclev10031445m.g,	0.144748	0.271902
GO:0033178	proton-transporting two-sector ATPase complex, catalytic domain	cellular_component	0	1	7	-	Ciclev10022651m.g,	0.144748	0.693158
GO:0004437	inositol or phosphatidylinositol phosphatase activity	molecular_function	0	1	7	-	Ciclev10017102m.g,	0.144748	0.693158
GO:0004176	ATP-dependent peptidase activity	molecular_function	1	0	7	Ciclev10018797m.g,	-	0.144748	0.693158
GO:0016070	RNA metabolic process	biological_process	1	0	7	Ciclev10018460m.g,	-	0.144748	0.693158
GO:0016651	oxidoreductase activity, acting on NADH or NADPH	molecular_function	0	1	7	-	Ciclev10017436m.g,	0.144748	0.693158
GO:0009058	biosynthetic process	biological_process	2	1	136	Ciclev10030581m.g,Ciclev10001405m.g,	Ciclev10028195m.g,	0.146571	0.266493
GO:0016758	transferase activity, transferring hexosyl groups	molecular_function	4	0	161	Ciclev10020076m.g,Ciclev10028334m.g,Ciclev10000958m.g,Ciclev10028293m.g,	-	0.149531	0.270428
GO:0006351	transcription, DNA-dependent	biological_process	5	1	66	Ciclev10021374m.g,Ciclev10018471m.g,Ciclev10007333m.g,Ciclev10007403m.g,Ciclev10024686m.g,	Ciclev10026735m.g,	0.150269	0.270325
GO:0003723	RNA binding	molecular_function	13	2	198	Ciclev10024740m.g,Ciclev10004301m.g,Ciclev10024655m.g,Ciclev10027726m.g,Ciclev10004262m.g,Ciclev10018931m.g,Ciclev10027858m.g,Ciclev10018443m.g,Ciclev10014300m.g,Ciclev10019242m.g,Ciclev10007663m.g,Ciclev10007357m.g,Ciclev10012216m.g,	Ciclev10022760m.g,Ciclev10005159m.g,	0.153795	0.275212
GO:0004888	transmembrane signaling receptor activity	molecular_function	2	0	108	Ciclev10023529m.g,Ciclev10018528m.g,	-	0.15406	0.274243
GO:0045087	innate immune response	biological_process	2	0	108	Ciclev10023529m.g,Ciclev10018528m.g,	-	0.15406	0.689216
GO:0031224	intrinsic to membrane	cellular_component	2	0	108	Ciclev10023529m.g,Ciclev10018528m.g,	-	0.15406	0.689216
GO:0008610	lipid biosynthetic process	biological_process	1	1	17	Ciclev10031329m.g,	Ciclev10007916m.g,	0.154281	0.270389
GO:0006397	mRNA processing	biological_process	2	0	17	Ciclev10030390m.g,Ciclev10030647m.g,	-	0.154281	0.681239
GO:0008152	metabolic process	biological_process	24	3	674	Ciclev10020076m.g,Ciclev10028334m.g,Ciclev10000142m.g,Ciclev10030544m.g,Ciclev10014141m.g,Ciclev10000007m.g,Ciclev10011319m.g,Ciclev10018991m.g,Ciclev10018656m.g,Ciclev10000964m.g,Ciclev10021728m.g,Ciclev10030605m.g,Ciclev10030537m.g,Ciclev10014140m.g,Ciclev10018583m.g,Ciclev10031155m.g,Ciclev10004120m.g,Ciclev10004732m.g,Ciclev10027724m.g,Ciclev10000958m.g,Ciclev10007865m.g,Ciclev10018565m.g,Cic…	Ciclev10008994m.g,Ciclev10032389m.g,Ciclev10005473m.g,	0.163765	0.284082
GO:0016773	phosphotransferase activity, alcohol group as acceptor	molecular_function	3	0	29	Ciclev10027661m.g,Ciclev10030931m.g,Ciclev10024677m.g,	-	0.165911	0.286343
GO:0004190	aspartic-type endopeptidase activity	molecular_function	5	0	55	Ciclev10004995m.g,Ciclev10001860m.g,Ciclev10019848m.g,Ciclev10005127m.g,Ciclev10004993m.g,	-	0.173371	0.297708
GO:0004252	serine-type endopeptidase activity	molecular_function	1	0	77	Ciclev10018797m.g,	-	0.17394	0.297183
GO:0016876	ligase activity, forming aminoacyl-tRNA and related compounds	molecular_function	1	0	8	Ciclev10030624m.g,	-	0.175037	0.297563
GO:0016226	iron-sulfur cluster assembly	biological_process	0	1	8	-	Ciclev10009375m.g,	0.175037	0.725763
GO:0009308	amine metabolic process	biological_process	1	0	8	Ciclev10019032m.g,	-	0.175037	0.725763
GO:0003913	DNA photolyase activity	molecular_function	1	0	8	Ciclev10004525m.g,	-	0.175037	0.725763
GO:0033177	proton-transporting two-sector ATPase complex, proton-transporting domain	cellular_component	0	1	8	-	Ciclev10029417m.g,	0.175037	0.725763
GO:0008131	primary amine oxidase activity	molecular_function	1	0	8	Ciclev10019032m.g,	-	0.175037	0.725763
GO:0004144	diacylglycerol O-acyltransferase activity	molecular_function	1	0	8	Ciclev10029190m.g,	-	0.175037	0.725763
GO:0016747	transferase activity, transferring acyl groups other than amino-acyl groups	molecular_function	7	1	97	Ciclev10011715m.g,Ciclev10013108m.g,Ciclev10031464m.g,Ciclev10001160m.g,Ciclev10031489m.g,Ciclev10031329m.g,Ciclev10033907m.g,	Ciclev10007916m.g,	0.175649	0.288505
GO:0008168	methyltransferase activity	molecular_function	3	1	155	Ciclev10005230m.g,Ciclev10021728m.g,Ciclev10004180m.g,	Ciclev10008994m.g,	0.179533	0.293467
GO:0030170	pyridoxal phosphate binding	molecular_function	1	0	75	Ciclev10011319m.g,	-	0.188974	0.307421
GO:0005743	mitochondrial inner membrane	cellular_component	0	2	19	-	Ciclev10017436m.g,Ciclev10029517m.g,	0.193684	0.313583
GO:0044267	cellular protein metabolic process	biological_process	2	0	19	Ciclev10010149m.g,Ciclev10000021m.g,	-	0.193684	0.765726
GO:0043565	sequence-specific DNA binding	molecular_function	14	2	222	Ciclev10021374m.g,Ciclev10016229m.g,Ciclev10011169m.g,Ciclev10024897m.g,Ciclev10018617m.g,Ciclev10014665m.g,Ciclev10011201m.g,Ciclev10008269m.g,Ciclev10027955m.g,Ciclev10024310m.g,Ciclev10014023m.g,Ciclev10018855m.g,Ciclev10001159m.g,Ciclev10014642m.g,	Ciclev10002005m.g,Ciclev10003812m.g,	0.197883	0.31736
GO:0048038	quinone binding	molecular_function	1	0	9	Ciclev10019032m.g,	-	0.206993	0.330412
GO:0016702	oxidoreductase activity, acting on single donors with incorporation of molecular oxygen, incorporation of two atoms of oxygen	molecular_function	1	0	9	Ciclev10030653m.g,	-	0.206993	0.799747
GO:0005643	nuclear pore	cellular_component	1	0	9	Ciclev10006542m.g,	-	0.206993	0.799747
GO:0016874	ligase activity	molecular_function	1	0	9	Ciclev10000007m.g,	-	0.206993	0.799747
GO:0006355	regulation of transcription, DNA-dependent	biological_process	35	7	655	Ciclev10021374m.g,Ciclev10011800m.g,Ciclev10021059m.g,Ciclev10003903m.g,Ciclev10016229m.g,Ciclev10010908m.g,Ciclev10027674m.g,Ciclev10030507m.g,Ciclev10011169m.g,Ciclev10027740m.g,Ciclev10024897m.g,Ciclev10027794m.g,Ciclev10018617m.g,Ciclev10014665m.g,Ciclev10007292m.g,Ciclev10027964m.g,Ciclev10028259m.g,Ciclev10011201m.g,Ciclev10014200m.g,Ciclev10008269m.g,Ciclev10027955m.g,Ciclev10024310m.g,Cic…	Ciclev10002005m.g,Ciclev10022410m.g,Ciclev10016466m.g,Ciclev10009593m.g,Ciclev10033420m.g,Ciclev10019368m.g,Ciclev10003812m.g,	0.21285	0.333498
GO:0008026	ATP-dependent helicase activity	molecular_function	7	0	87	Ciclev10024740m.g,Ciclev10004206m.g,Ciclev10010890m.g,Ciclev10032266m.g,Ciclev10027858m.g,Ciclev10014449m.g,Ciclev10004187m.g,	-	0.214483	0.334514
GO:0015991	ATP hydrolysis coupled proton transport	biological_process	0	2	20	-	Ciclev10029417m.g,Ciclev10022651m.g,	0.214759	0.333415
GO:0005694	chromosome	cellular_component	2	0	20	Ciclev10030582m.g,Ciclev10014605m.g,	-	0.214759	0.802395
GO:0030528	transcription regulator activity	molecular_function	7	1	102	Ciclev10018471m.g,Ciclev10004358m.g,Ciclev10027964m.g,Ciclev10018788m.g,Ciclev10007937m.g,Ciclev10000608m.g,Ciclev10019585m.g,	Ciclev10016466m.g,	0.217761	0.335017
GO:0004674	protein serine/threonine kinase activity	molecular_function	1	0	70	Ciclev10014386m.g,	-	0.23204	0.355376
GO:0048037	cofactor binding	molecular_function	0	2	21	-	Ciclev10033025m.g,Ciclev10017003m.g,	0.236676	0.360851
GO:0043039	tRNA aminoacylation	biological_process	1	0	10	Ciclev10030624m.g,	-	0.240372	0.36485
GO:0016787	hydrolase activity	molecular_function	4	2	191	Ciclev10027742m.g,Ciclev10033615m.g,Ciclev10000964m.g,Ciclev10004115m.g,	Ciclev10005759m.g,Ciclev10030258m.g,	0.248449	0.375434
GO:0006412	translation	biological_process	1	11	322	Ciclev10030624m.g,	Ciclev10016867m.g,Ciclev10002977m.g,Ciclev10013057m.g,Ciclev10006263m.g,Ciclev10017015m.g,Ciclev10022810m.g,Ciclev10032902m.g,Ciclev10010691m.g,Ciclev10012856m.g,Ciclev10021696m.g,Ciclev10029219m.g,	0.266765	0.401327
GO:0006265	DNA topological change	biological_process	1	0	11	Ciclev10014605m.g,	-	0.274947	0.411815
GO:0016627	oxidoreductase activity, acting on the CH-CH group of donors	molecular_function	0	1	11	-	Ciclev10016285m.g,	0.274947	0.953897
GO:0005543	phospholipid binding	molecular_function	1	0	11	Ciclev10025941m.g,	-	0.274947	0.953897
GO:0042254	ribosome biogenesis	biological_process	1	0	11	Ciclev10000330m.g,	-	0.274947	0.953897
GO:0016772	transferase activity, transferring phosphorus-containing groups	molecular_function	1	0	11	Ciclev10027661m.g,	-	0.274947	0.953897
GO:0030288	outer membrane-bounded periplasmic space	cellular_component	2	0	23	Ciclev10027770m.g,Ciclev10024813m.g,	-	0.282812	0.414465
GO:0004970	ionotropic glutamate receptor activity	molecular_function	2	0	23	Ciclev10027770m.g,Ciclev10024813m.g,	-	0.282812	0.971272
GO:0005234	extracellular-glutamate-gated ion channel activity	molecular_function	2	0	23	Ciclev10027770m.g,Ciclev10024813m.g,	-	0.282812	0.971272
GO:0031072	heat shock protein binding	molecular_function	5	2	95	Ciclev10000038m.g,Ciclev10000812m.g,Ciclev10019373m.g,Ciclev10002683m.g,Ciclev10006058m.g,	Ciclev10002824m.g,Ciclev10033027m.g,	0.298966	0.432546
GO:0003899	DNA-directed RNA polymerase activity	molecular_function	2	1	37	Ciclev10007333m.g,Ciclev10024686m.g,	Ciclev10026735m.g,	0.301843	0.434859
GO:0006633	fatty acid biosynthetic process	biological_process	2	1	37	Ciclev10000007m.g,Ciclev10031329m.g,	Ciclev10007916m.g,	0.301843	1.01611
GO:0046873	metal ion transmembrane transporter activity	molecular_function	1	1	24	Ciclev10030012m.g,	Ciclev10010630m.g,	0.306916	0.438451
GO:0003700	sequence-specific DNA binding transcription factor activity	molecular_function	17	5	339	Ciclev10021374m.g,Ciclev10021059m.g,Ciclev10003903m.g,Ciclev10016229m.g,Ciclev10011169m.g,Ciclev10024897m.g,Ciclev10018617m.g,Ciclev10014665m.g,Ciclev10028259m.g,Ciclev10011201m.g,Ciclev10008269m.g,Ciclev10027955m.g,Ciclev10024310m.g,Ciclev10014023m.g,Ciclev10018855m.g,Ciclev10001159m.g,Ciclev10014642m.g,	Ciclev10002005m.g,Ciclev10022410m.g,Ciclev10009593m.g,Ciclev10033420m.g,Ciclev10003812m.g,	0.309048	0.439649
GO:0003702	RNA polymerase II transcription factor activity	molecular_function	0	1	12	-	Ciclev10002837m.g,	0.310513	0.439894
GO:0005789	endoplasmic reticulum membrane	cellular_component	1	0	12	Ciclev10019124m.g,	-	0.310513	1.01514
GO:0003697	single-stranded DNA binding	molecular_function	1	0	12	Ciclev10004358m.g,	-	0.310513	1.01514
GO:0000166	nucleotide binding	molecular_function	7	0	98	Ciclev10000142m.g,Ciclev10030544m.g,Ciclev10014141m.g,Ciclev10030537m.g,Ciclev10030624m.g,Ciclev10027724m.g,Ciclev10018565m.g,	-	0.334261	0.46769
GO:0005737	cytoplasm	cellular_component	4	7	162	Ciclev10030944m.g,Ciclev10014551m.g,Ciclev10033615m.g,Ciclev10030624m.g,	Ciclev10008923m.g,Ciclev10022799m.g,Ciclev10017289m.g,Ciclev10031445m.g,Ciclev10016285m.g,Ciclev10026154m.g,Ciclev10006013m.g,	0.341702	0.476142
GO:0008233	peptidase activity	molecular_function	1	0	13	Ciclev10011190m.g,	-	0.346883	0.481388
GO:0046933	hydrogen ion transporting ATP synthase activity, rotational mechanism	molecular_function	0	1	13	-	Ciclev10022651m.g,	0.346883	1.10224
GO:0016760	cellulose synthase (UDP-forming) activity	molecular_function	2	0	26	Ciclev10023400m.g,Ciclev10014586m.g,	-	0.356911	0.491295
GO:0005525	GTP binding	molecular_function	7	2	132	Ciclev10019250m.g,Ciclev10000034m.g,Ciclev10018663m.g,Ciclev10004309m.g,Ciclev10018516m.g,Ciclev10018754m.g,Ciclev10018844m.g,	Ciclev10025588m.g,Ciclev10006079m.g,	0.363132	0.497842
GO:0045454	cell redox homeostasis	biological_process	1	5	85	Ciclev10021469m.g,	Ciclev10017265m.g,Ciclev10002686m.g,Ciclev10026749m.g,Ciclev10023018m.g,Ciclev10013409m.g,	0.365656	0.49929
GO:0016310	phosphorylation	biological_process	1	0	14	Ciclev10030499m.g,	-	0.383884	0.522082
GO:0019538	protein metabolic process	biological_process	1	0	14	Ciclev10033976m.g,	-	0.383884	1.17586
GO:0004197	cysteine-type endopeptidase activity	molecular_function	1	0	14	Ciclev10031874m.g,	-	0.383884	1.17586
GO:0016881	acid-amino acid ligase activity	molecular_function	3	1	56	Ciclev10000001m.g,Ciclev10027670m.g,Ciclev10007219m.g,	Ciclev10022463m.g,	0.387652	0.520955
GO:0000287	magnesium ion binding	molecular_function	1	0	56	Ciclev10030907m.g,	-	0.405204	0.542399
GO:0006457	protein folding	biological_process	1	2	103	Ciclev10024418m.g,	Ciclev10022799m.g,Ciclev10017289m.g,	0.412082	0.549443
GO:0071805	potassium ion transmembrane transport	biological_process	1	0	15	Ciclev10014338m.g,	-	0.42136	0.559618
GO:0047134	protein-disulfide reductase activity	molecular_function	1	0	15	Ciclev10027674m.g,	-	0.42136	1.24576
GO:0015079	potassium ion transmembrane transporter activity	molecular_function	1	0	15	Ciclev10014338m.g,	-	0.42136	1.24576
GO:0015662	ATPase activity, coupled to transmembrane movement of ions, phosphorylative mechanism	molecular_function	2	0	29	Ciclev10000142m.g,Ciclev10027724m.g,	-	0.435538	0.571749
GO:0004222	metalloendopeptidase activity	molecular_function	3	0	44	Ciclev10027831m.g,Ciclev10024860m.g,Ciclev10027837m.g,	-	0.445349	0.58238
GO:0006857	oligopeptide transport	biological_process	1	0	53	Ciclev10019426m.g,	-	0.454814	0.592479
GO:0015078	hydrogen ion transmembrane transporter activity	molecular_function	0	1	16	-	Ciclev10029417m.g,	0.459169	0.595868
GO:0016614	oxidoreductase activity, acting on CH-OH group of donors	molecular_function	0	1	16	-	Ciclev10031445m.g,	0.459169	1.31191
GO:0046961	proton-transporting ATPase activity, rotational mechanism	molecular_function	0	1	16	-	Ciclev10022651m.g,	0.459169	1.31191
GO:0008138	protein tyrosine/serine/threonine phosphatase activity	molecular_function	0	1	16	-	Ciclev10031853m.g,	0.459169	1.31191
GO:0006508	proteolysis	biological_process	12	0	292	Ciclev10004995m.g,Ciclev10027831m.g,Ciclev10024860m.g,Ciclev10011190m.g,Ciclev10001860m.g,Ciclev10019848m.g,Ciclev10027837m.g,Ciclev10031874m.g,Ciclev10005127m.g,Ciclev10004993m.g,Ciclev10014012m.g,Ciclev10018797m.g,	-	0.459631	0.587498
GO:0006754	ATP biosynthetic process	biological_process	2	0	30	Ciclev10000142m.g,Ciclev10027724m.g,	-	0.462501	0.588952
GO:0030244	cellulose biosynthetic process	biological_process	2	0	30	Ciclev10023400m.g,Ciclev10014586m.g,	-	0.462501	1.29959
GO:0005622	intracellular	cellular_component	14	13	450	Ciclev10033431m.g,Ciclev10000087m.g,Ciclev10000168m.g,Ciclev10031922m.g,Ciclev10019250m.g,Ciclev10028358m.g,Ciclev10000001m.g,Ciclev10015173m.g,Ciclev10027670m.g,Ciclev10010959m.g,Ciclev10007219m.g,Ciclev10000887m.g,Ciclev10008813m.g,Ciclev10014012m.g,	Ciclev10029813m.g,Ciclev10016867m.g,Ciclev10013057m.g,Ciclev10006263m.g,Ciclev10017015m.g,Ciclev10022810m.g,Ciclev10029538m.g,Ciclev10032902m.g,Ciclev10010691m.g,Ciclev10012856m.g,Ciclev10021696m.g,Ciclev10029219m.g,Ciclev10006079m.g,	0.470231	0.594344
GO:0006855	drug transmembrane transport	biological_process	4	0	61	Ciclev10033839m.g,Ciclev10014926m.g,Ciclev10031703m.g,Ciclev10019758m.g,	-	0.479412	0.603704
GO:0015297	antiporter activity	molecular_function	4	0	61	Ciclev10033839m.g,Ciclev10014926m.g,Ciclev10031703m.g,Ciclev10019758m.g,	-	0.479412	1.3252
GO:0015238	drug transmembrane transporter activity	molecular_function	4	0	61	Ciclev10033839m.g,Ciclev10014926m.g,Ciclev10031703m.g,Ciclev10019758m.g,	-	0.479412	1.3252
GO:0003735	structural constituent of ribosome	molecular_function	0	11	268	-	Ciclev10016867m.g,Ciclev10002977m.g,Ciclev10013057m.g,Ciclev10006263m.g,Ciclev10017015m.g,Ciclev10022810m.g,Ciclev10032902m.g,Ciclev10010691m.g,Ciclev10012856m.g,Ciclev10021696m.g,Ciclev10029219m.g,	0.485302	0.604405
GO:0006184	GTP catabolic process	biological_process	0	1	17	-	Ciclev10025588m.g,	0.497182	0.616941
GO:0003725	double-stranded RNA binding	molecular_function	1	0	17	Ciclev10028358m.g,	-	0.497182	1.35233
GO:0045735	nutrient reservoir activity	molecular_function	0	1	17	-	Ciclev10026481m.g,	0.497182	1.35233
GO:0003779	actin binding	molecular_function	0	1	17	-	Ciclev10029538m.g,	0.497182	1.35233
GO:0009765	photosynthesis, light harvesting	biological_process	0	1	17	-	Ciclev10002178m.g,	0.497182	1.35233
GO:0005506	iron ion binding	molecular_function	14	3	280	Ciclev10019651m.g,Ciclev10031099m.g,Ciclev10031272m.g,Ciclev10031268m.g,Ciclev10000884m.g,Ciclev10000844m.g,Ciclev10001118m.g,Ciclev10000921m.g,Ciclev10025451m.g,Ciclev10030649m.g,Ciclev10000825m.g,Ciclev10014991m.g,Ciclev10000948m.g,Ciclev10031309m.g,	Ciclev10009375m.g,Ciclev10029240m.g,Ciclev10026154m.g,	0.499851	0.609138
GO:0006810	transport	biological_process	9	1	162	Ciclev10000528m.g,Ciclev10014029m.g,Ciclev10000779m.g,Ciclev10030519m.g,Ciclev10030504m.g,Ciclev10027770m.g,Ciclev10010923m.g,Ciclev10024813m.g,Ciclev10018482m.g,	Ciclev10029813m.g,	0.517305	0.628156
GO:0006950	response to stress	biological_process	0	3	48	-	Ciclev10029414m.g,Ciclev10023029m.g,Ciclev10012955m.g,	0.53403	0.646157
GO:0009607	response to biotic stimulus	biological_process	0	1	18	-	Ciclev10012995m.g,	0.535282	0.645375
GO:0006470	protein dephosphorylation	biological_process	0	1	18	-	Ciclev10031853m.g,	0.535282	1.41082
GO:0009654	oxygen evolving complex	cellular_component	0	1	18	-	Ciclev10022793m.g,	0.535282	1.41082
GO:0005874	microtubule	cellular_component	0	1	18	-	Ciclev10025588m.g,	0.535282	1.41082
GO:0016757	transferase activity, transferring glycosyl groups	molecular_function	1	1	33	Ciclev10000024m.g,	Ciclev10020276m.g,	0.544942	0.647833
GO:0016818	hydrolase activity, acting on acid anhydrides, in phosphorus-containing anhydrides	molecular_function	1	0	19	Ciclev10004220m.g,	-	0.573364	0.679246
GO:0006310	DNA recombination	biological_process	0	1	19	-	Ciclev10006013m.g,	0.573364	1.48812
GO:0006284	base-excision repair	biological_process	1	0	19	Ciclev10030474m.g,	-	0.573364	1.48812
GO:0043234	protein complex	cellular_component	0	1	19	-	Ciclev10025588m.g,	0.573364	1.48812
GO:0009507	chloroplast	cellular_component	0	1	19	-	Ciclev10019925m.g,	0.573364	1.48812
GO:0051258	protein polymerization	biological_process	0	1	19	-	Ciclev10025588m.g,	0.573364	1.48812
GO:0005840	ribosome	cellular_component	0	11	258	-	Ciclev10016867m.g,Ciclev10002977m.g,Ciclev10013057m.g,Ciclev10006263m.g,Ciclev10017015m.g,Ciclev10022810m.g,Ciclev10032902m.g,Ciclev10010691m.g,Ciclev10012856m.g,Ciclev10021696m.g,Ciclev10029219m.g,	0.573554	0.665558
GO:0055114	oxidation-reduction process	biological_process	14	10	519	Ciclev10025235m.g,Ciclev10014051m.g,Ciclev10014723m.g,Ciclev10001726m.g,Ciclev10027674m.g,Ciclev10019032m.g,Ciclev10030653m.g,Ciclev10019406m.g,Ciclev10031155m.g,Ciclev10004120m.g,Ciclev10030649m.g,Ciclev10000817m.g,Ciclev10000948m.g,Ciclev10025933m.g,	Ciclev10022321m.g,Ciclev10022569m.g,Ciclev10022130m.g,Ciclev10011584m.g,Ciclev10031445m.g,Ciclev10027108m.g,Ciclev10019925m.g,Ciclev10020607m.g,Ciclev10026154m.g,Ciclev10016822m.g,	0.576752	0.666992
GO:0005216	ion channel activity	molecular_function	1	0	20	Ciclev10004573m.g,	-	0.611332	0.704586
GO:0006952	defense response	biological_process	0	1	20	-	Ciclev10012995m.g,	0.611332	1.55114
GO:0006811	ion transport	biological_process	1	0	20	Ciclev10004573m.g,	-	0.611332	1.55114
GO:0008299	isoprenoid biosynthetic process	biological_process	0	1	20	-	Ciclev10002035m.g,	0.611332	1.55114
GO:0016998	cell wall macromolecule catabolic process	biological_process	0	2	36	-	Ciclev10028964m.g,Ciclev10028959m.g,	0.628738	0.714953
GO:0006629	lipid metabolic process	biological_process	3	2	129	Ciclev10001337m.g,Ciclev10025537m.g,Ciclev10019107m.g,	Ciclev10025847m.g,Ciclev10016285m.g,	0.638008	0.723076
GO:0006807	nitrogen compound metabolic process	biological_process	1	0	21	Ciclev10004120m.g,	-	0.6491	0.733203
GO:0015031	protein transport	biological_process	0	1	43	-	Ciclev10029517m.g,	0.659913	0.742949
GO:0005529			5	0	127	Ciclev10004268m.g,Ciclev10020341m.g,Ciclev10003606m.g,Ciclev10014386m.g,Ciclev10030742m.g,	-	0.665902	0.747216
GO:0055085	transmembrane transport	biological_process	21	1	388	Ciclev10033839m.g,Ciclev10000528m.g,Ciclev10014029m.g,Ciclev10030012m.g,Ciclev10014926m.g,Ciclev10000779m.g,Ciclev10011060m.g,Ciclev10030519m.g,Ciclev10000819m.g,Ciclev10007550m.g,Ciclev10030504m.g,Ciclev10031703m.g,Ciclev10014738m.g,Ciclev10001325m.g,Ciclev10019758m.g,Ciclev10004573m.g,Ciclev10019170m.g,Ciclev10030988m.g,Ciclev10031126m.g,Ciclev10018482m.g,Ciclev10000828m.g,	Ciclev10010630m.g,	0.670824	0.750264
GO:0004601	peroxidase activity	molecular_function	2	0	38	Ciclev10001726m.g,Ciclev10030649m.g,	-	0.684793	0.763376
GO:0006350			1	0	22	Ciclev10024686m.g,	-	0.686594	0.762882
GO:0015979	photosynthesis	biological_process	0	1	41	-	Ciclev10022793m.g,	0.708978	0.785187
GO:0005488	binding	molecular_function	0	1	40	-	Ciclev10009622m.g,	0.734577	0.810896
GO:0016021	integral to membrane	cellular_component	25	3	505	Ciclev10000528m.g,Ciclev10014029m.g,Ciclev10011742m.g,Ciclev10027831m.g,Ciclev10033440m.g,Ciclev10011060m.g,Ciclev10026216m.g,Ciclev10030519m.g,Ciclev10000819m.g,Ciclev10030504m.g,Ciclev10029961m.g,Ciclev10003300m.g,Ciclev10027837m.g,Ciclev10008872m.g,Ciclev10014738m.g,Ciclev10001325m.g,Ciclev10033551m.g,Ciclev10030649m.g,Ciclev10030988m.g,Ciclev10031126m.g,Ciclev10007695m.g,Ciclev10016456m.g,Cic…	Ciclev10013304m.g,Ciclev10016622m.g,Ciclev10016285m.g,	0.738465	0.812551
GO:0044237	cellular metabolic process	biological_process	1	1	60	Ciclev10020257m.g,	Ciclev10001524m.g,	0.755733	0.828868
GO:0006139	nucleobase-containing compound metabolic process	biological_process	1	0	24	Ciclev10004180m.g,	-	0.760487	0.8314
GO:0000160	two-component signal transduction system (phosphorelay)	biological_process	1	0	39	Ciclev10027794m.g,	-	0.760894	0.829179
GO:0006281	DNA repair	biological_process	2	1	58	Ciclev10011800m.g,Ciclev10004525m.g,	Ciclev10006013m.g,	0.764513	0.830461
GO:0046983	protein dimerization activity	molecular_function	3	1	100	Ciclev10011169m.g,Ciclev10005230m.g,Ciclev10001159m.g,	Ciclev10002005m.g,	0.76849	0.832123
GO:0022857	transmembrane transporter activity	molecular_function	3	0	59	Ciclev10000819m.g,Ciclev10014738m.g,Ciclev10000828m.g,	-	0.787625	0.850134
GO:0020037	heme binding	molecular_function	14	2	293	Ciclev10019651m.g,Ciclev10031099m.g,Ciclev10031272m.g,Ciclev10001726m.g,Ciclev10031268m.g,Ciclev10000884m.g,Ciclev10000844m.g,Ciclev10001118m.g,Ciclev10000921m.g,Ciclev10025451m.g,Ciclev10000825m.g,Ciclev10014991m.g,Ciclev10000948m.g,Ciclev10031309m.g,	Ciclev10010015m.g,Ciclev10029240m.g,	0.795419	0.855831
GO:0016779	nucleotidyltransferase activity	molecular_function	1	1	42	Ciclev10023855m.g,	Ciclev10028195m.g,	0.796051	0.853809
GO:0016301	kinase activity	molecular_function	1	0	25	Ciclev10030499m.g,	-	0.796773	0.851895
GO:0009523	photosystem II	cellular_component	0	1	25	-	Ciclev10022793m.g,	0.796773	1.75911
GO:0015299	solute:hydrogen antiporter activity	molecular_function	1	0	26	Ciclev10011060m.g,	-	0.832552	0.884587
GO:0008171	O-methyltransferase activity	molecular_function	3	0	61	Ciclev10029158m.g,Ciclev10005230m.g,Ciclev10012561m.g,	-	0.833623	0.882965
GO:0048544	recognition of pollen	biological_process	3	0	75	Ciclev10020341m.g,Ciclev10003606m.g,Ciclev10014386m.g,	-	0.86222	0.910418
GO:0050662	coenzyme binding	molecular_function	1	1	55	Ciclev10020257m.g,	Ciclev10001524m.g,	0.868577	0.914292
GO:0051287	NAD binding	molecular_function	0	1	35	-	Ciclev10031445m.g,	0.873403	0.916534
GO:0050660	flavin adenine dinucleotide binding	molecular_function	4	0	94	Ciclev10014723m.g,Ciclev10004013m.g,Ciclev10030649m.g,Ciclev10000817m.g,	-	0.873438	0.91375
GO:0016788	hydrolase activity, acting on ester bonds	molecular_function	1	2	64	Ciclev10028112m.g,	Ciclev10025847m.g,Ciclev10006013m.g,	0.901805	0.940533
GO:0000786	nucleosome	cellular_component	1	0	28	Ciclev10021453m.g,	-	0.902435	0.938311
GO:0006486	protein glycosylation	biological_process	1	0	28	Ciclev10000024m.g,	-	0.902435	1.894
GO:0003755	peptidyl-prolyl cis-trans isomerase activity	molecular_function	1	0	28	Ciclev10024418m.g,	-	0.902435	1.894
GO:0006334	nucleosome assembly	biological_process	1	0	34	Ciclev10021453m.g,	-	0.903339	0.930713
GO:0008415			1	0	34	Ciclev10001405m.g,	-	0.903339	1.88427
GO:0000156	two-component response regulator activity	molecular_function	1	0	33	Ciclev10027794m.g,	-	0.93399	0.956496
GO:0003824	catalytic activity	molecular_function	21	2	452	Ciclev10030907m.g,Ciclev10000142m.g,Ciclev10027873m.g,Ciclev10007428m.g,Ciclev10030544m.g,Ciclev10014141m.g,Ciclev10000007m.g,Ciclev10011319m.g,Ciclev10018991m.g,Ciclev10020257m.g,Ciclev10030537m.g,Ciclev10030691m.g,Ciclev10018583m.g,Ciclev10004968m.g,Ciclev10027704m.g,Ciclev10004732m.g,Ciclev10027724m.g,Ciclev10007865m.g,Ciclev10018565m.g,Ciclev10010950m.g,Ciclev10019547m.g,	Ciclev10001524m.g,Ciclev10002035m.g,	0.938243	0.957966
GO:0005215	transporter activity	molecular_function	6	0	128	Ciclev10019426m.g,Ciclev10000528m.g,Ciclev10000779m.g,Ciclev10027770m.g,Ciclev10010923m.g,Ciclev10024813m.g,	-	0.949655	0.966715
GO:0016020	membrane	cellular_component	33	5	733	Ciclev10033839m.g,Ciclev10019426m.g,Ciclev10030012m.g,Ciclev10000142m.g,Ciclev10014926m.g,Ciclev10000779m.g,Ciclev10023400m.g,Ciclev10024711m.g,Ciclev10014586m.g,Ciclev10004838m.g,Ciclev10028404m.g,Ciclev10018456m.g,Ciclev10014338m.g,Ciclev10020405m.g,Ciclev10010903m.g,Ciclev10027770m.g,Ciclev10031703m.g,Ciclev10010923m.g,Ciclev10024707m.g,Ciclev10007524m.g,Ciclev10019758m.g,Ciclev10024813m.g,Cic…	Ciclev10010630m.g,Ciclev10013028m.g,Ciclev10007916m.g,Ciclev10000822m.g,Ciclev10002178m.g,	0.959856	0.974182
GO:0008565	protein transporter activity	molecular_function	0	1	32	-	Ciclev10029517m.g,	0.965348	0.97684
GO:0004806	triglyceride lipase activity	molecular_function	1	0	32	Ciclev10025537m.g,	-	0.965348	1.95368
GO:0016616	oxidoreductase activity, acting on the CH-OH group of donors, NAD or NADP as acceptor	molecular_function	0	1	32	-	Ciclev10031445m.g,	0.965348	1.95368
GO:0006812	cation transport	biological_process	3	0	68	Ciclev10000142m.g,Ciclev10011060m.g,Ciclev10027724m.g,	-	0.990559	0.993481
GO:0016705	oxidoreductase activity, acting on paired donors, with incorporation or reduction of molecular oxygen	molecular_function	12	0	237	Ciclev10019651m.g,Ciclev10031099m.g,Ciclev10031272m.g,Ciclev10031268m.g,Ciclev10000884m.g,Ciclev10000844m.g,Ciclev10001118m.g,Ciclev10000921m.g,Ciclev10025451m.g,Ciclev10000825m.g,Ciclev10014991m.g,Ciclev10031309m.g,	-	0.99167	0.99167
