# Supplementary material for: Transcriptome Profiling to Understand the Effect of Citrus Rootstocks on the Growth of ‘Shatangju’ Mandarin
Source: PLoS One. 2017 Jan 12;12(1):e0169897. doi: 10.1371/journal.pone.0169897 (PMC5231354; doi:10.1371/journal.pone.0169897)
Supplement: S4 Table — (XLS) [file pone.0169897.s004.xls]

## Sheet: Red tangerine vs. ‘Shatangju’ 
pathway_ID	PATHWAY_DES	NO. of UP GENE	NO. of DOWN GENE	All_gene_in_this_pathway	gene_UP_list	gene_DOWN_list	Pvalue	FDR
ko03010	Ribosome	0	1	277	-	Ciclev10002977m.g,	2.47e-05	0.00452141
ko03320	PPAR signaling pathway	8	0	35	Ciclev10004460m.g,Ciclev10019200m.g,Ciclev10019196m.g,Ciclev10014502m.g,Ciclev10007972m.g,Ciclev10008240m.g,Ciclev10011684m.g,Ciclev10012292m.g,	-	0.000487443	0.044601
ko00520	Amino sugar and nucleotide sugar metabolism	11	1	100	Ciclev10008669m.g,Ciclev10026057m.g,Ciclev10032349m.g,Ciclev10014962m.g,Ciclev10021105m.g,Ciclev10011203m.g,Ciclev10019182m.g,Ciclev10031390m.g,Ciclev10019935m.g,Ciclev10011444m.g,Ciclev10025903m.g,	Ciclev10028195m.g,	0.00742073	0.452664
ko04144	Endocytosis	12	0	100	Ciclev10018754m.g,Ciclev10018583m.g,Ciclev10018726m.g,Ciclev10030488m.g,Ciclev10027737m.g,Ciclev10018676m.g,Ciclev10011260m.g,Ciclev10030928m.g,Ciclev10027943m.g,Ciclev10028483m.g,Ciclev10014287m.g,Ciclev10012277m.g,	-	0.00742073	0.452664
ko00592	alpha-Linolenic acid metabolism	5	0	26	Ciclev10000825m.g,Ciclev10000764m.g,Ciclev10019196m.g,Ciclev10014502m.g,Ciclev10014991m.g,	-	0.008388	0.307001
ko00195	Photosynthesis	0	7	46	-	Ciclev10022248m.g,Ciclev10016637m.g,Ciclev10002687m.g,Ciclev10002698m.g,Ciclev10002793m.g,Ciclev10006141m.g,Ciclev10027108m.g,	0.0092567	0.282329
ko00270	Cysteine and methionine metabolism	7	3	80	Ciclev10008523m.g,Ciclev10018965m.g,Ciclev10011912m.g,Ciclev10020504m.g,Ciclev10013866m.g,Ciclev10011434m.g,Ciclev10020136m.g,	Ciclev10005328m.g,Ciclev10007808m.g,Ciclev10006993m.g,	0.0100173	0.261881
ko00430	Taurine and hypotaurine metabolism	2	1	11	Ciclev10015017m.g,Ciclev10021575m.g,	Ciclev10019831m.g,	0.0102229	0.233849
ko00196	Photosynthesis - antenna proteins	0	4	20	-	Ciclev10002129m.g,Ciclev10021861m.g,Ciclev10002178m.g,Ciclev10016280m.g,	0.0132442	0.269299
ko00240	Pyrimidine metabolism	1	0	139	Ciclev10024686m.g,	-	0.0137474	0.251578
ko04940	Type I diabetes mellitus	1	1	6	Ciclev10015017m.g,	Ciclev10019831m.g,	0.0158673	0.263974
ko04961	Endocrine and other factor-regulated calcium reabsorption	3	0	13	Ciclev10018754m.g,Ciclev10027737m.g,Ciclev10030488m.g,	-	0.0164803	0.251325
ko00450	Selenocompound metabolism	4	0	23	Ciclev10011434m.g,Ciclev10018965m.g,Ciclev10020136m.g,Ciclev10004927m.g,	-	0.0216924	0.305363
ko00400	Phenylalanine, tyrosine and tryptophan biosynthesis	7	0	55	Ciclev10000835m.g,Ciclev10025342m.g,Ciclev10025711m.g,Ciclev10000874m.g,Ciclev10031547m.g,Ciclev10007630m.g,Ciclev10028359m.g,	-	0.0233923	0.30577
ko00514	Other types of O-glycan biosynthesis	1	0	2	Ciclev10018711m.g,	-	0.0270305	0.329772
ko00660	C5-Branched dibasic acid metabolism	2	0	8	Ciclev10030907m.g,Ciclev10015040m.g,	-	0.0289537	0.331158
ko04727	GABAergic synapse	2	2	25	Ciclev10015017m.g,Ciclev10006232m.g,	Ciclev10019831m.g,Ciclev10022917m.g,	0.0290123	0.312309
ko00500	Starch and sucrose metabolism	14	2	181	Ciclev10004465m.g,Ciclev10025259m.g,Ciclev10014066m.g,Ciclev10005151m.g,Ciclev10007428m.g,Ciclev10030691m.g,Ciclev10014248m.g,Ciclev10031390m.g,Ciclev10019935m.g,Ciclev10001630m.g,Ciclev10011444m.g,Ciclev10014962m.g,Ciclev10021105m.g,Ciclev10001130m.g,	Ciclev10025415m.g,Ciclev10028195m.g,	0.0371679	0.377873
ko00480	Glutathione metabolism	4	4	74	Ciclev10032680m.g,Ciclev10022212m.g,Ciclev10011597m.g,Ciclev10019859m.g,	Ciclev10032743m.g,Ciclev10022164m.g,Ciclev10022569m.g,Ciclev10012554m.g,	0.0410405	0.395285
ko04962	Vasopressin-regulated water reabsorption	0	2	10	-	Ciclev10007063m.g,Ciclev10026831m.g,	0.0466404	0.42676
ko05168	Herpes simplex infection	2	0	141	Ciclev10024686m.g,Ciclev10012354m.g,	-	0.0511977	0.446152
ko00650	Butanoate metabolism	3	1	31	Ciclev10015017m.g,Ciclev10030907m.g,Ciclev10015040m.g,	Ciclev10019831m.g,	0.06032	0.501753
ko00920	Sulfur metabolism	4	0	31	Ciclev10004927m.g,Ciclev10014382m.g,Ciclev10011434m.g,Ciclev10008523m.g,	-	0.06032	0.525646
ko05100	Bacterial invasion of epithelial cells	2	0	12	Ciclev10018754m.g,Ciclev10030488m.g,	-	0.0689868	0.526024
ko04110	Cell cycle	2	0	133	Ciclev10011632m.g,Ciclev10003615m.g,	-	0.0693369	0.507546
ko05322	Systemic lupus erythematosus	2	2	33	Ciclev10022778m.g,Ciclev10013909m.g,	Ciclev10029263m.g,Ciclev10029640m.g,	0.0741545	0.521933
ko00906	Carotenoid biosynthesis	0	4	33	-	Ciclev10011841m.g,Ciclev10019925m.g,Ciclev10012415m.g,Ciclev10001043m.g,	0.0741545	0.565428
ko00980	Metabolism of xenobiotics by cytochrome P450	4	3	70	Ciclev10032680m.g,Ciclev10022212m.g,Ciclev10001502m.g,Ciclev10001630m.g,	Ciclev10032743m.g,Ciclev10022164m.g,Ciclev10020607m.g,	0.0747902	0.488807
ko04010	MAPK signaling pathway	4	1	45	Ciclev10022219m.g,Ciclev10011260m.g,Ciclev10030928m.g,Ciclev10027943m.g,	Ciclev10026606m.g,	0.0759939	0.479548
ko00982	Drug metabolism - cytochrome P450	4	3	71	Ciclev10032680m.g,Ciclev10022212m.g,Ciclev10001502m.g,Ciclev10001630m.g,	Ciclev10032743m.g,Ciclev10022164m.g,Ciclev10020607m.g,	0.0797759	0.486633
ko03040	Spliceosome	20	1	278	Ciclev10020348m.g,Ciclev10030647m.g,Ciclev10004187m.g,Ciclev10019394m.g,Ciclev10014449m.g,Ciclev10014300m.g,Ciclev10012216m.g,Ciclev10025221m.g,Ciclev10001489m.g,Ciclev10011260m.g,Ciclev10030928m.g,Ciclev10027943m.g,Ciclev10011323m.g,Ciclev10016087m.g,Ciclev10025009m.g,Ciclev10012354m.g,Ciclev10008394m.g,Ciclev10009293m.g,Ciclev10011637m.g,Ciclev10032520m.g,	Ciclev10022968m.g,	0.0820904	0.484598
ko05130	Pathogenic Escherichia coli infection	3	0	23	Ciclev10028426m.g,Ciclev10028436m.g,Ciclev10015255m.g,	-	0.0824988	0.47179
ko00030	Pentose phosphate pathway	4	1	47	Ciclev10011597m.g,Ciclev10019859m.g,Ciclev10031694m.g,Ciclev10012049m.g,	Ciclev10008762m.g,	0.0892864	0.495134
ko00071	Fatty acid metabolism	5	1	60	Ciclev10019196m.g,Ciclev10014502m.g,Ciclev10004460m.g,Ciclev10019200m.g,Ciclev10001502m.g,	Ciclev10020607m.g,	0.091373	0.491802
ko05202	Transcriptional misregulation in cancers	4	0	36	Ciclev10008415m.g,Ciclev10004187m.g,Ciclev10019394m.g,Ciclev10014449m.g,	-	0.0982759	0.513843
ko01040	Biosynthesis of unsaturated fatty acids	3	0	25	Ciclev10011949m.g,Ciclev10019196m.g,Ciclev10014502m.g,	-	0.103427	0.525753
ko00565	Ether lipid metabolism	3	0	25	Ciclev10028112m.g,Ciclev10018583m.g,Ciclev10018726m.g,	-	0.103427	0.573549
ko05204	Chemical carcinogenesis	3	3	62	Ciclev10032680m.g,Ciclev10022212m.g,Ciclev10001630m.g,	Ciclev10032743m.g,Ciclev10022164m.g,Ciclev10020607m.g,	0.104342	0.50249
ko00524	Butirosin and neomycin biosynthesis	1	0	6	Ciclev10014962m.g,	-	0.110654	0.519224
ko00010	Glycolysis / Gluconeogenesis	8	3	134	Ciclev10014962m.g,Ciclev10012049m.g,Ciclev10005029m.g,Ciclev10001708m.g,Ciclev10011317m.g,Ciclev10014703m.g,Ciclev10001502m.g,Ciclev10014353m.g,	Ciclev10008762m.g,Ciclev10020607m.g,Ciclev10008091m.g,	0.112663	0.515432
ko04020	Calcium signaling pathway	4	1	51	Ciclev10000134m.g,Ciclev10028080m.g,Ciclev10017600m.g,Ciclev10022219m.g,	Ciclev10026606m.g,	0.119976	0.535502
ko04113	Meiosis - yeast	1	0	87	Ciclev10020852m.g,	-	0.127092	0.553757
ko00051	Fructose and mannose metabolism	4	1	53	Ciclev10021105m.g,Ciclev10025903m.g,Ciclev10014962m.g,Ciclev10012049m.g,	Ciclev10008762m.g,	0.137398	0.584741
ko05416	Viral myocarditis	1	0	7	Ciclev10007494m.g,	-	0.137736	0.572857
ko04080	Neuroactive ligand-receptor interaction	1	0	7	Ciclev10027697m.g,	-	0.137736	0.630143
ko04122	Sulfur relay system	2	0	17	Ciclev10025572m.g,Ciclev10031726m.g,	-	0.144333	0.574194
ko04724	Glutamatergic synapse	3	1	42	Ciclev10022219m.g,Ciclev10018583m.g,Ciclev10018726m.g,	Ciclev10026606m.g,	0.158802	0.618314
ko04210	Apoptosis	1	1	18	Ciclev10022219m.g,	Ciclev10026606m.g,	0.162478	0.619448
ko00626	Naphthalene degradation	1	1	18	Ciclev10001502m.g,	Ciclev10020607m.g,	0.162478	0.691477
ko04973	Carbohydrate digestion and absorption	1	0	8	Ciclev10014962m.g,	-	0.166709	0.610154
ko04540	Gap junction	3	0	30	Ciclev10028426m.g,Ciclev10028436m.g,Ciclev10015255m.g,	-	0.167049	0.59941
ko04151	PI3K-Akt signaling pathway	1	0	80	Ciclev10003615m.g,	-	0.169066	0.594982
ko00680	Methane metabolism	6	3	114	Ciclev10000656m.g,Ciclev10012049m.g,Ciclev10014353m.g,Ciclev10001708m.g,Ciclev10028055m.g,Ciclev10025659m.g,	Ciclev10020607m.g,Ciclev10005572m.g,Ciclev10008762m.g,	0.169086	0.583825
ko00290	Valine, leucine and isoleucine biosynthesis	3	0	32	Ciclev10011319m.g,Ciclev10030907m.g,Ciclev10015040m.g,	-	0.196791	0.666903
ko00909	Sesquiterpenoid and triterpenoid biosynthesis	1	0	9	Ciclev10028537m.g,	-	0.197321	0.65654
ko00643	Styrene degradation	0	1	9	-	Ciclev10002463m.g,	0.197321	0.736933
ko04650	Natural killer cell mediated cytotoxicity	1	1	20	Ciclev10022219m.g,	Ciclev10026606m.g,	0.201499	0.646918
ko04920	Adipocytokine signaling pathway	2	0	20	Ciclev10004460m.g,Ciclev10019200m.g,	-	0.201499	0.737486
ko05014	Amyotrophic lateral sclerosis (ALS)	1	1	20	Ciclev10022219m.g,	Ciclev10026606m.g,	0.201499	0.737486
ko04141	Protein processing in endoplasmic reticulum	12	3	214	Ciclev10019973m.g,Ciclev10014607m.g,Ciclev10030570m.g,Ciclev10004373m.g,Ciclev10000082m.g,Ciclev10000024m.g,Ciclev10011260m.g,Ciclev10030928m.g,Ciclev10027943m.g,Ciclev10008750m.g,Ciclev10012396m.g,Ciclev10027715m.g,	Ciclev10001327m.g,Ciclev10017138m.g,Ciclev10016547m.g,	0.206099	0.628602
ko00860	Porphyrin and chlorophyll metabolism	1	0	75	Ciclev10001630m.g,	-	0.206696	0.620087
ko04612	Antigen processing and presentation	3	1	46	Ciclev10011260m.g,Ciclev10030928m.g,Ciclev10027943m.g,	Ciclev10015798m.g,	0.20802	0.613994
ko04111	Cell cycle - yeast	1	1	101	Ciclev10019999m.g,	Ciclev10029696m.g,	0.220391	0.640182
ko04380	Osteoclast differentiation	1	1	21	Ciclev10022219m.g,	Ciclev10026606m.g,	0.222276	0.635571
ko00350	Tyrosine metabolism	3	2	62	Ciclev10001502m.g,Ciclev10012561m.g,Ciclev10026344m.g,	Ciclev10002463m.g,Ciclev10020607m.g,	0.232672	0.655061
ko04370	VEGF signaling pathway	1	1	22	Ciclev10022219m.g,	Ciclev10026606m.g,	0.24383	0.676075
ko00020	Citrate cycle (TCA cycle)	5	0	63	Ciclev10014140m.g,Ciclev10018656m.g,Ciclev10017966m.g,Ciclev10016181m.g,Ciclev10019838m.g,	-	0.244894	0.668889
ko00904	Diterpenoid biosynthesis	1	0	11	Ciclev10021090m.g,	-	0.262561	0.706597
ko04972	Pancreatic secretion	1	0	11	Ciclev10000134m.g,	-	0.262561	0.814383
ko04711	Circadian rhythm - fly	1	0	11	Ciclev10004925m.g,	-	0.262561	0.814383
ko00620	Pyruvate metabolism	2	0	95	Ciclev10014353m.g,Ciclev10025125m.g,	-	0.270373	0.696877
ko05222	Small cell lung cancer	1	1	24	Ciclev10011632m.g,	Ciclev10029696m.g,	0.28906	0.734695
ko00625	Chloroalkane and chloroalkene degradation	1	1	24	Ciclev10001502m.g,	Ciclev10020607m.g,	0.28906	0.867181
ko04145	Phagosome	5	1	82	Ciclev10028426m.g,Ciclev10028436m.g,Ciclev10015255m.g,Ciclev10010149m.g,Ciclev10019973m.g,	Ciclev10015798m.g,	0.294304	0.727806
ko00750	Vitamin B6 metabolism	1	0	12	Ciclev10025659m.g,	-	0.296782	0.724148
ko00250	Alanine, aspartate and glutamate metabolism	3	1	53	Ciclev10025334m.g,Ciclev10015017m.g,Ciclev10011203m.g,	Ciclev10019831m.g,	0.309604	0.745494
ko00720	Carbon fixation pathways in prokaryotes	3	0	39	Ciclev10019838m.g,Ciclev10014140m.g,Ciclev10014353m.g,	-	0.317684	0.755016
ko05134	Legionellosis	3	0	39	Ciclev10011260m.g,Ciclev10030928m.g,Ciclev10027943m.g,	-	0.317684	0.894404
ko04011	MAPK signaling pathway - yeast	1	0	13	Ciclev10004272m.g,	-	0.331827	0.768663
ko00941	Flavonoid biosynthesis	1	0	13	Ciclev10029158m.g,	-	0.331827	0.920066
ko00230	Purine metabolism	4	1	161	Ciclev10031694m.g,Ciclev10024686m.g,Ciclev10004927m.g,Ciclev10001130m.g,	Ciclev10009485m.g,	0.33473	0.756243
ko04114	Oocyte meiosis	2	1	112	Ciclev10003615m.g,Ciclev10022219m.g,	Ciclev10026606m.g,	0.347972	0.776572
ko00983	Drug metabolism - other enzymes	1	0	61	Ciclev10001630m.g,	-	0.357305	0.787793
ko04970	Salivary secretion	1	0	14	Ciclev10000134m.g,	-	0.367534	0.800698
ko00740	Riboflavin metabolism	1	0	14	Ciclev10001130m.g,	-	0.367534	0.960838
ko04120	Ubiquitin mediated proteolysis	4	1	157	Ciclev10027704m.g,Ciclev10027670m.g,Ciclev10000001m.g,Ciclev10007219m.g,	Ciclev10026664m.g,	0.369236	0.7857
ko04722	Neurotrophin signaling pathway	1	0	59	Ciclev10003615m.g,	-	0.385533	0.810949
ko00310	Lysine degradation	2	0	28	Ciclev10018656m.g,Ciclev10017966m.g,	-	0.386546	0.803839
ko04140	Regulation of autophagy	1	1	28	Ciclev10006232m.g,	Ciclev10022917m.g,	0.386546	0.969012
ko05152	Tuberculosis	1	1	84	Ciclev10022219m.g,	Ciclev10026606m.g,	0.388238	0.789417
ko00521	Streptomycin biosynthesis	1	0	15	Ciclev10014962m.g,	-	0.403752	0.811941
ko04710	Circadian rhythm	1	0	15	Ciclev10004925m.g,	-	0.403752	0.985155
ko04340	Hedgehog signaling pathway	1	0	15	Ciclev10004925m.g,	-	0.403752	0.985155
ko04330	Notch signaling pathway	1	0	15	Ciclev10011323m.g,	-	0.403752	0.985155
ko04626	Plant-pathogen interaction	5	2	107	Ciclev10005529m.g,Ciclev10009740m.g,Ciclev10025845m.g,Ciclev10032858m.g,Ciclev10018017m.g,	Ciclev10002523m.g,Ciclev10011214m.g,	0.407896	0.785737
ko04660	T cell receptor signaling pathway	1	1	29	Ciclev10022219m.g,	Ciclev10026606m.g,	0.412081	0.785529
ko04662	B cell receptor signaling pathway	1	1	29	Ciclev10022219m.g,	Ciclev10026606m.g,	0.412081	0.979361
ko00630	Glyoxylate and dicarboxylate metabolism	2	0	80	Ciclev10014140m.g,Ciclev10000656m.g,	-	0.44078	0.823089
ko04142	Lysosome	3	1	61	Ciclev10000039m.g,Ciclev10030488m.g,Ciclev10018786m.g,	Ciclev10015798m.g,	0.445352	0.823227
ko04810	Regulation of actin cytoskeleton	1	0	55	Ciclev10010149m.g,	-	0.448008	0.811737
ko05145	Toxoplasmosis	3	0	46	Ciclev10011260m.g,Ciclev10030928m.g,Ciclev10027943m.g,	-	0.458898	0.823317
ko00624	Polycyclic aromatic hydrocarbon degradation	2	0	31	Ciclev10012561m.g,Ciclev10026344m.g,	-	0.464201	0.824746
ko00062	Fatty acid elongation	0	1	17	-	Ciclev10007916m.g,	0.477191	0.839673
ko04910	Insulin signaling pathway	2	0	77	Ciclev10019275m.g,Ciclev10014962m.g,	-	0.483932	0.843424
ko03013	RNA transport	10	1	182	Ciclev10017475m.g,Ciclev10011048m.g,Ciclev10000154m.g,Ciclev10001163m.g,Ciclev10011756m.g,Ciclev10000034m.g,Ciclev10007494m.g,Ciclev10025009m.g,Ciclev10012354m.g,Ciclev10030390m.g,	Ciclev10004648m.g,	0.491776	0.84901
ko00830	Retinol metabolism	2	1	48	Ciclev10001502m.g,Ciclev10001630m.g,	Ciclev10020607m.g,	0.501822	0.858257
ko03008	Ribosome biogenesis in eukaryotes	1	2	98	Ciclev10000168m.g,	Ciclev10023246m.g,Ciclev10026354m.g,	0.514725	0.872174
ko00380	Tryptophan metabolism	1	0	51	Ciclev10018656m.g,	-	0.519179	0.871649
ko00360	Phenylalanine metabolism	2	0	74	Ciclev10011175m.g,Ciclev10029158m.g,	-	0.530442	0.874512
ko00190	Oxidative phosphorylation	4	1	141	Ciclev10014723m.g,Ciclev10017438m.g,Ciclev10016181m.g,Ciclev10007524m.g,	Ciclev10009918m.g,	0.535525	0.875009
ko00710	Carbon fixation in photosynthetic organisms	3	2	83	Ciclev10012049m.g,Ciclev10025334m.g,Ciclev10025125m.g,	Ciclev10008762m.g,Ciclev10031765m.g,	0.543416	0.880046
ko00340	Histidine metabolism	2	0	34	Ciclev10012561m.g,Ciclev10026344m.g,	-	0.544313	0.873765
ko00730	Thiamine metabolism	1	0	19	Ciclev10025572m.g,	-	0.551196	0.877121
ko00460	Cyanoamino acid metabolism	1	0	49	Ciclev10000656m.g,	-	0.55827	0.865791
ko05162	Measles	3	0	51	Ciclev10011260m.g,Ciclev10030928m.g,Ciclev10027943m.g,	-	0.567632	0.872913
ko04360	Axon guidance	1	1	35	Ciclev10022219m.g,	Ciclev10026606m.g,	0.571357	0.857035
ko03050	Proteasome	1	0	48	Ciclev10004239m.g,	-	0.578731	0.86104
ko05218	Melanoma	1	0	20	Ciclev10011632m.g,	-	0.588161	0.868011
ko00260	Glycine, serine and threonine metabolism	5	0	86	Ciclev10000656m.g,Ciclev10025659m.g,Ciclev10028055m.g,Ciclev10001708m.g,Ciclev10011319m.g,	-	0.594517	0.863466
ko05012	Parkinson's disease	4	0	69	Ciclev10027704m.g,Ciclev10012654m.g,Ciclev10016181m.g,Ciclev10017600m.g,	-	0.59515	0.857579
ko03460	Fanconi anemia pathway	1	0	47	Ciclev10024418m.g,	-	0.599819	0.857553
ko04666	Fc gamma R-mediated phagocytosis	3	0	53	Ciclev10018583m.g,Ciclev10018726m.g,Ciclev10018754m.g,	-	0.612185	0.868448
ko05211	Renal cell carcinoma	1	0	21	Ciclev10019838m.g,	-	0.624986	0.879788
ko00410	beta-Alanine metabolism	1	1	37	Ciclev10015017m.g,	Ciclev10019831m.g,	0.625712	0.860942
ko03420	Nucleotide excision repair	2	0	67	Ciclev10011800m.g,Ciclev10024418m.g,	-	0.652597	0.891233
ko04112	Cell cycle - Caulobacter	1	0	22	Ciclev10018797m.g,	-	0.661596	0.89683
ko05215	Prostate cancer	1	0	44	Ciclev10011632m.g,	-	0.66693	0.890863
ko00562	Inositol phosphate metabolism	3	0	56	Ciclev10028080m.g,Ciclev10010149m.g,Ciclev10028112m.g,	-	0.679593	0.9012
ko04130	SNARE interactions in vesicular transport	1	0	43	Ciclev10021320m.g,	-	0.690613	0.909224
ko00561	Glycerolipid metabolism	2	0	65	Ciclev10000118m.g,Ciclev10025078m.g,	-	0.691089	0.903353
ko04310	Wnt signaling pathway	2	1	86	Ciclev10004925m.g,Ciclev10022219m.g,	Ciclev10026606m.g,	0.701098	0.909935
ko04721	Synaptic vesicle cycle	3	0	57	Ciclev10018754m.g,Ciclev10030488m.g,Ciclev10027737m.g,	-	0.702134	0.904863
ko03022	Basal transcription factors	2	0	64	Ciclev10014841m.g,Ciclev10011800m.g,	-	0.710939	0.909803
ko05034	Alcoholism	2	2	75	Ciclev10022778m.g,Ciclev10013909m.g,	Ciclev10029263m.g,Ciclev10029640m.g,	0.712192	0.905078
ko04712	Circadian rhythm - plant	0	1	42	-	Ciclev10019177m.g,	0.714964	0.902334
ko05164	Influenza A	3	0	58	Ciclev10011260m.g,Ciclev10030928m.g,Ciclev10027943m.g,	-	0.724677	0.908329
ko03015	mRNA surveillance pathway	6	0	147	Ciclev10025009m.g,Ciclev10012354m.g,Ciclev10030390m.g,Ciclev10030915m.g,Ciclev10015084m.g,Ciclev10014151m.g,	-	0.730577	0.909493
ko05220	Chronic myeloid leukemia	1	0	24	Ciclev10011632m.g,	-	0.733908	0.907467
ko05110	Vibrio cholerae infection	1	0	41	Ciclev10019973m.g,	-	0.739989	0.908846
ko00564	Glycerophospholipid metabolism	4	0	77	Ciclev10000118m.g,Ciclev10028112m.g,Ciclev10018583m.g,Ciclev10018726m.g,	-	0.751504	0.910763
ko03018	RNA degradation	5	2	132	Ciclev10011329m.g,Ciclev10018430m.g,Ciclev10019858m.g,Ciclev10013436m.g,Ciclev10000168m.g,	Ciclev10028965m.g,Ciclev10032124m.g,	0.762409	0.9179
ko05214	Glioma	1	0	40	Ciclev10011632m.g,	-	0.765694	0.91583
ko00670	One carbon pool by folate	1	0	25	Ciclev10000656m.g,	-	0.769495	0.9144
ko00330	Arginine and proline metabolism	3	0	82	Ciclev10027873m.g,Ciclev10013866m.g,Ciclev10012224m.g,	-	0.772338	0.900242
ko00640	Propanoate metabolism	1	0	39	Ciclev10014353m.g,	-	0.792081	0.91741
ko04930	Type II diabetes mellitus	1	0	26	Ciclev10014962m.g,	-	0.804639	0.926094
ko05031	Amphetamine addiction	1	1	44	Ciclev10022219m.g,	Ciclev10026606m.g,	0.815095	0.932264
ko00140	Steroid hormone biosynthesis	1	0	38	Ciclev10001630m.g,	-	0.819153	0.931087
ko00510	N-Glycan biosynthesis	2	0	58	Ciclev10028099m.g,Ciclev10014607m.g,	-	0.838377	0.947055
ko03020	RNA polymerase	1	0	37	Ciclev10024686m.g,	-	0.846909	0.950825
ko04066	HIF-1 signaling pathway	2	0	57	Ciclev10014962m.g,Ciclev10005029m.g,	-	0.860975	0.954899
ko05200	Pathways in cancer	2	1	77	Ciclev10011632m.g,Ciclev10019838m.g,	Ciclev10029696m.g,	0.867458	0.956294
ko05010	Alzheimer's disease	3	1	97	Ciclev10005029m.g,Ciclev10016181m.g,Ciclev10022219m.g,	Ciclev10026606m.g,	0.870577	0.953986
ko00945	Stilbenoid, diarylheptanoid and gingerol biosynthesis	1	0	28	Ciclev10029158m.g,	-	0.873429	0.951414
ko04146	Peroxisome	5	0	102	Ciclev10021425m.g,Ciclev10019196m.g,Ciclev10014502m.g,Ciclev10004460m.g,Ciclev10019200m.g,	-	0.875189	0.942115
ko05166	HTLV-I infection	4	1	103	Ciclev10022219m.g,Ciclev10017600m.g,Ciclev10011632m.g,Ciclev10030541m.g,	Ciclev10026606m.g,	0.892661	0.955303
ko00600	Sphingolipid metabolism	1	0	29	Ciclev10017847m.g,	-	0.907007	0.965014
ko04720	Long-term potentiation	1	1	54	Ciclev10022219m.g,	Ciclev10026606m.g,	0.93098	0.984794
ko05169	Epstein-Barr virus infection	7	0	144	Ciclev10024686m.g,Ciclev10011260m.g,Ciclev10030928m.g,Ciclev10027943m.g,Ciclev10003615m.g,Ciclev10011323m.g,Ciclev10004239m.g,	-	0.94161	0.990314
ko05203	Viral carcinogenesis	4	2	125	Ciclev10003615m.g,Ciclev10013909m.g,Ciclev10011323m.g,Ciclev10011800m.g,	Ciclev10029263m.g,Ciclev10029640m.g,	0.943221	0.98634
ko00040	Pentose and glucuronate interconversions	3	0	73	Ciclev10001630m.g,Ciclev10031390m.g,Ciclev10019935m.g,	-	0.948023	0.985728
ko00940	Phenylpropanoid biosynthesis	3	1	88	Ciclev10011175m.g,Ciclev10025933m.g,Ciclev10029158m.g,	Ciclev10025755m.g,	0.96487	0.997578
ko04912	GnRH signaling pathway	2	0	50	Ciclev10018583m.g,Ciclev10018726m.g,	-	0.970868	0.99814
ko05016	Huntington's disease	5	0	109	Ciclev10030488m.g,Ciclev10027737m.g,Ciclev10024686m.g,Ciclev10016181m.g,Ciclev10017600m.g,	-	0.996013	0.996013

## Sheet: Canton lemon vs. Red tangerine
pathway_ID	PATHWAY_DES	NO. of UP GENE	NO. of DOWN GENE	All_gene_in_this_pathway	gene_UP_list	gene_DOWN_list	Pvalue	FDR
ko04075	Plant hormone signal transduction	3	5	168	Ciclev10002417m.g,Ciclev10005981m.g,Ciclev10005820m.g,	Ciclev10020963m.g,Ciclev10031682m.g,Ciclev10004385m.g,Ciclev10032858m.g,Ciclev10017873m.g,	0.0179759	0.126889
ko00270	Cysteine and methionine metabolism	0	7	80	-	Ciclev10008523m.g,Ciclev10005146m.g,Ciclev10011912m.g,Ciclev10020504m.g,Ciclev10013866m.g,Ciclev10033607m.g,Ciclev10015965m.g,	0.000724778	0.0217433
ko00010	Glycolysis / Gluconeogenesis	0	7	134	-	Ciclev10014962m.g,Ciclev10000722m.g,Ciclev10001708m.g,Ciclev10011317m.g,Ciclev10014703m.g,Ciclev10001502m.g,Ciclev10001382m.g,	0.0149487	0.128132
ko04145	Phagosome	1	5	82	Ciclev10015798m.g,	Ciclev10029292m.g,Ciclev10025588m.g,Ciclev10015224m.g,Ciclev10020164m.g,Ciclev10028436m.g,	0.00390621	0.0781242
ko00520	Amino sugar and nucleotide sugar metabolism	2	4	100	Ciclev10010729m.g,Ciclev10028195m.g,	Ciclev10014962m.g,Ciclev10000722m.g,Ciclev10019182m.g,Ciclev10011622m.g,	0.0109056	0.11897
ko04144	Endocytosis	0	6	100	-	Ciclev10018676m.g,Ciclev10011260m.g,Ciclev10030928m.g,Ciclev10029292m.g,Ciclev10028483m.g,Ciclev10012277m.g,	0.0109056	0.130867
ko00196	Photosynthesis - antenna proteins	5	0	20	Ciclev10002129m.g,Ciclev10016074m.g,Ciclev10016287m.g,Ciclev10012370m.g,Ciclev10029116m.g,	-	1.93e-05	0.00231526
ko03320	PPAR signaling pathway	0	5	35	-	Ciclev10007972m.g,Ciclev10008642m.g,Ciclev10008240m.g,Ciclev10011684m.g,Ciclev10012292m.g,	0.000292537	0.0175522
ko00230	Purine metabolism	1	4	161	Ciclev10014972m.g,	Ciclev10031694m.g,Ciclev10005107m.g,Ciclev10032208m.g,Ciclev10015120m.g,	0.228639	0.381064
ko04141	Protein processing in endoplasmic reticulum	1	4	214	Ciclev10009229m.g,	Ciclev10011260m.g,Ciclev10030928m.g,Ciclev10002367m.g,Ciclev10006155m.g,	0.537454	0.644945
ko05130	Pathogenic Escherichia coli infection	0	4	23	-	Ciclev10025588m.g,Ciclev10015224m.g,Ciclev10020164m.g,Ciclev10028436m.g,	0.000401504	0.0160602
ko04540	Gap junction	0	4	30	-	Ciclev10025588m.g,Ciclev10015224m.g,Ciclev10020164m.g,Ciclev10028436m.g,	0.00118275	0.028386
ko04010	MAPK signaling pathway	1	3	45	Ciclev10026606m.g,	Ciclev10022219m.g,Ciclev10011260m.g,Ciclev10030928m.g,	0.0060488	0.0907319
ko00980	Metabolism of xenobiotics by cytochrome P450	1	3	70	Ciclev10022164m.g,	Ciclev10032680m.g,Ciclev10001502m.g,Ciclev10001382m.g,	0.0329693	0.152166
ko00982	Drug metabolism - cytochrome P450	1	3	71	Ciclev10022164m.g,	Ciclev10032680m.g,Ciclev10001502m.g,Ciclev10001382m.g,	0.0347328	0.138931
ko00330	Arginine and proline metabolism	0	4	82	-	Ciclev10013866m.g,Ciclev10033607m.g,Ciclev10011584m.g,Ciclev10026208m.g,	0.058329	0.170719
ko05166	HTLV-I infection	2	2	103	Ciclev10026606m.g,Ciclev10001277m.g,	Ciclev10022219m.g,Ciclev10030541m.g,	0.126495	0.266306
ko00524	Butirosin and neomycin biosynthesis	0	1	6	-	Ciclev10014962m.g,	0.0201269	0.134179
ko00500	Starch and sucrose metabolism	1	3	181	Ciclev10028195m.g,	Ciclev10011622m.g,Ciclev10014962m.g,Ciclev10000722m.g,	0.612093	0.706261
ko04660	T cell receptor signaling pathway	2	1	29	Ciclev10026606m.g,Ciclev10001277m.g,	Ciclev10022219m.g,	0.00784288	0.104572
ko04662	B cell receptor signaling pathway	2	1	29	Ciclev10026606m.g,Ciclev10001277m.g,	Ciclev10022219m.g,	0.00784288	0.104572
ko04360	Axon guidance	2	1	35	Ciclev10026606m.g,Ciclev10001277m.g,	Ciclev10022219m.g,	0.0143603	0.132557
ko04973	Carbohydrate digestion and absorption	0	1	8	-	Ciclev10014962m.g,	0.0315109	0.164405
ko00660	C5-Branched dibasic acid metabolism	0	1	8	-	Ciclev10015040m.g,	0.0315109	0.199017
ko04612	Antigen processing and presentation	1	2	46	Ciclev10015798m.g,	Ciclev10011260m.g,Ciclev10030928m.g,	0.0339255	0.15078
ko05145	Toxoplasmosis	0	3	46	-	Ciclev10011260m.g,Ciclev10030928m.g,Ciclev10028110m.g,	0.0339255	0.185048
ko00195	Photosynthesis	3	0	46	Ciclev10032789m.g,Ciclev10016927m.g,Ciclev10022248m.g,	-	0.0339255	0.185048
ko04020	Calcium signaling pathway	1	2	51	Ciclev10026606m.g,	Ciclev10028080m.g,Ciclev10022219m.g,	0.0465297	0.164222
ko05162	Measles	1	2	51	Ciclev10001277m.g,	Ciclev10011260m.g,Ciclev10030928m.g,	0.0465297	0.214752
ko00052	Galactose metabolism	1	2	51	Ciclev10007531m.g,	Ciclev10014962m.g,Ciclev10007545m.g,	0.0465297	0.214752
ko05164	Influenza A	1	2	58	Ciclev10001277m.g,	Ciclev10011260m.g,Ciclev10030928m.g,	0.0683898	0.178408
ko05217	Basal cell carcinoma	1	0	10	Ciclev10001277m.g,	-	0.0450259	0.168847
ko04962	Vasopressin-regulated water reabsorption	1	0	10	Ciclev10026831m.g,	-	0.0450259	0.216124
ko00900	Terpenoid backbone biosynthesis	1	2	71	Ciclev10020061m.g,	Ciclev10020004m.g,Ciclev10025935m.g,	0.122384	0.262251
ko05152	Tuberculosis	1	2	84	Ciclev10026606m.g,	Ciclev10029292m.g,Ciclev10022219m.g,	0.19328	0.368153
ko00260	Glycine, serine and threonine metabolism	0	3	86	-	Ciclev10025659m.g,Ciclev10001708m.g,Ciclev10011319m.g,	0.205585	0.368212
ko04978	Mineral absorption	1	0	11	Ciclev10029475m.g,	-	0.0525245	0.17035
ko00430	Taurine and hypotaurine metabolism	0	1	11	-	Ciclev10021575m.g,	0.0525245	0.233442
ko04711	Circadian rhythm - fly	1	0	11	Ciclev10001277m.g,	-	0.0525245	0.233442
ko00604	Glycosphingolipid biosynthesis - ganglio series	1	0	11	Ciclev10007531m.g,	-	0.0525245	0.233442
ko04310	Wnt signaling pathway	2	1	86	Ciclev10001277m.g,Ciclev10026606m.g,	Ciclev10022219m.g,	0.205585	0.513962
ko05146	Amoebiasis	0	1	12	-	Ciclev10029292m.g,	0.0604878	0.172822
ko00750	Vitamin B6 metabolism	0	1	12	-	Ciclev10025659m.g,	0.0604878	0.250294
ko05010	Alzheimer's disease	2	1	97	Ciclev10026606m.g,Ciclev10001277m.g,	Ciclev10022219m.g,	0.279231	0.394209
ko04626	Plant-pathogen interaction	1	2	107	Ciclev10002523m.g,	Ciclev10028110m.g,Ciclev10032858m.g,	0.35387	0.466642
ko05169	Epstein-Barr virus infection	1	2	144	Ciclev10001277m.g,	Ciclev10011260m.g,Ciclev10030928m.g,	0.668859	0.750122
ko00941	Flavonoid biosynthesis	1	0	13	Ciclev10000921m.g,	-	0.0688945	0.175901
ko00521	Streptomycin biosynthesis	0	1	15	-	Ciclev10014962m.g,	0.0869566	0.217391
ko04340	Hedgehog signaling pathway	1	0	15	Ciclev10001277m.g,	-	0.0869566	0.306906
ko00531	Glycosaminoglycan degradation	1	0	15	Ciclev10007531m.g,	-	0.0869566	0.306906
ko04120	Ubiquitin mediated proteolysis	1	2	157	Ciclev10026664m.g,	Ciclev10022675m.g,Ciclev10006155m.g,	0.784749	0.85609
ko04976	Bile secretion	1	0	18	Ciclev10010930m.g,	-	0.116881	0.269725
ko00511	Other glycan degradation	1	0	18	Ciclev10007531m.g,	-	0.116881	0.389603
ko00904	Diterpenoid biosynthesis	1	1	11	Ciclev10000884m.g,	Ciclev10021090m.g,	0.00474461	0.0813362
ko04210	Apoptosis	1	1	18	Ciclev10026606m.g,	Ciclev10022219m.g,	0.0156423	0.125138
ko00626	Naphthalene degradation	0	2	18	-	Ciclev10001502m.g,Ciclev10001382m.g,	0.0156423	0.14439
ko04650	Natural killer cell mediated cytotoxicity	1	1	20	Ciclev10026606m.g,	Ciclev10022219m.g,	0.0202289	0.127761
ko05014	Amyotrophic lateral sclerosis (ALS)	1	1	20	Ciclev10026606m.g,	Ciclev10022219m.g,	0.0202289	0.151716
ko05132	Salmonella infection	0	1	21	-	Ciclev10029292m.g,	0.149771	0.304619
ko04380	Osteoclast differentiation	1	1	21	Ciclev10026606m.g,	Ciclev10022219m.g,	0.0227838	0.130193
ko04370	VEGF signaling pathway	1	1	22	Ciclev10026606m.g,	Ciclev10022219m.g,	0.025516	0.139178
ko00625	Chloroalkane and chloroalkene degradation	0	2	24	-	Ciclev10001502m.g,Ciclev10001382m.g,	0.0315189	0.151291
ko00592	alpha-Linolenic acid metabolism	0	2	26	-	Ciclev10032510m.g,Ciclev10000764m.g,	0.0382473	0.148054
ko04062	Chemokine signaling pathway	1	0	25	Ciclev10001277m.g,	-	0.197475	0.370266
ko04727	GABAergic synapse	0	1	25	-	Ciclev10006232m.g,	0.197475	0.515153
ko00290	Valine, leucine and isoleucine biosynthesis	0	2	32	-	Ciclev10011319m.g,Ciclev10015040m.g,	0.0628169	0.171319
ko00906	Carotenoid biosynthesis	1	1	33	Ciclev10031003m.g,	Ciclev10011655m.g,	0.067548	0.180128
ko05134	Legionellosis	0	2	39	-	Ciclev10011260m.g,Ciclev10030928m.g,	0.0996536	0.234479
ko04930	Type II diabetes mellitus	0	1	26	-	Ciclev10014962m.g,	0.209989	0.365199
ko04724	Glutamatergic synapse	1	1	42	Ciclev10026606m.g,	Ciclev10022219m.g,	0.118019	0.262264
ko05213	Endometrial cancer	1	0	27	Ciclev10001277m.g,	-	0.222711	0.376413
ko04712	Circadian rhythm - plant	2	0	42	Ciclev10019177m.g,Ciclev10004525m.g,	-	0.118019	0.382763
ko00945	Stilbenoid, diarylheptanoid and gingerol biosynthesis	1	0	28	Ciclev10000921m.g,	-	0.235627	0.387332
ko04140	Regulation of autophagy	0	1	28	-	Ciclev10006232m.g,	0.235627	0.533495
ko03013	RNA transport	0	1	182	-	Ciclev10009975m.g,	0.240723	0.385156
ko00061	Fatty acid biosynthesis	0	1	29	-	Ciclev10008435m.g,	0.248725	0.392724
ko00600	Sphingolipid metabolism	1	0	29	Ciclev10007531m.g,	-	0.248725	0.542673
ko05210	Colorectal cancer	1	0	29	Ciclev10001277m.g,	-	0.248725	0.542673
ko05031	Amphetamine addiction	1	1	44	Ciclev10026606m.g,	Ciclev10022219m.g,	0.131079	0.271198
ko00030	Pentose phosphate pathway	0	2	47	-	Ciclev10000722m.g,Ciclev10031694m.g,	0.151845	0.30369
ko00830	Retinol metabolism	0	2	48	-	Ciclev10001502m.g,Ciclev10001382m.g,	0.15907	0.312924
ko03040	Spliceosome	0	2	278	-	Ciclev10011260m.g,Ciclev10030928m.g,	0.167407	0.324013
ko00650	Butanoate metabolism	0	1	31	-	Ciclev10015040m.g,	0.275418	0.398195
ko00920	Sulfur metabolism	0	1	31	-	Ciclev10008523m.g,	0.275418	0.560172
ko04720	Long-term potentiation	1	1	54	Ciclev10026606m.g,	Ciclev10022219m.g,	0.205391	0.373439
ko05323	Rheumatoid arthritis	1	0	32	Ciclev10015798m.g,	-	0.28899	0.403242
ko02010	ABC transporters	1	0	32	Ciclev10010930m.g,	-	0.28899	0.568505
ko04510	Focal adhesion	1	0	35	Ciclev10001277m.g,	-	0.330477	0.45065
ko05160	Hepatitis C	1	0	36	Ciclev10001277m.g,	-	0.344528	0.464533
ko05202	Transcriptional misregulation in cancers	1	0	36	Ciclev10027955m.g,	-	0.344528	0.656245
ko00400	Phenylalanine, tyrosine and tryptophan biosynthesis	0	2	55	-	Ciclev10025342m.g,Ciclev10000874m.g,	0.213579	0.366136
ko04012	ErbB signaling pathway	1	0	37	Ciclev10001277m.g,	-	0.358675	0.467837
ko00071	Fatty acid metabolism	0	2	60	-	Ciclev10001502m.g,Ciclev10001382m.g,	0.25633	0.389362
ko04142	Lysosome	2	0	61	Ciclev10015798m.g,Ciclev10007531m.g,	-	0.265221	0.397831
ko00190	Oxidative phosphorylation	1	0	141	Ciclev10024946m.g,	-	0.449195	0.567404
ko05215	Prostate cancer	1	0	44	Ciclev10001277m.g,	-	0.459632	0.574541
ko00240	Pyrimidine metabolism	0	1	139	-	Ciclev10024291m.g,	0.4626	0.572289
ko04916	Melanogenesis	1	0	46	Ciclev10001277m.g,	-	0.48886	0.598605
ko04110	Cell cycle	1	0	133	Ciclev10001277m.g,	-	0.504927	0.612033
ko05204	Chemical carcinogenesis	1	1	62	Ciclev10022164m.g,	Ciclev10032680m.g,	0.274217	0.406247
ko00770	Pantothenate and CoA biosynthesis	0	1	51	-	Ciclev10015040m.g,	0.562114	0.667858
ko04070	Phosphatidylinositol signaling system	0	1	52	-	Ciclev10028080m.g,	0.576748	0.678528
ko00051	Fructose and mannose metabolism	0	1	53	-	Ciclev10014962m.g,	0.591365	0.688969
ko00350	Tyrosine metabolism	0	2	62	-	Ciclev10001502m.g,Ciclev10001382m.g,	0.274217	0.567345
ko00562	Inositol phosphate metabolism	0	1	56	-	Ciclev10028080m.g,	0.635059	0.725782
ko04066	HIF-1 signaling pathway	0	1	57	-	Ciclev10014962m.g,	0.649556	0.735346
ko00480	Glutathione metabolism	1	1	74	Ciclev10022164m.g,	Ciclev10032680m.g,	0.389242	0.502248
ko04722	Neurotrophin signaling pathway	1	0	59	Ciclev10001277m.g,	-	0.678423	0.753804
ko00053	Ascorbate and aldarate metabolism	0	1	61	-	Ciclev10011622m.g,	0.707096	0.778454
ko04910	Insulin signaling pathway	1	1	77	Ciclev10001277m.g,	Ciclev10014962m.g,	0.419657	0.535732
ko04111	Cell cycle - yeast	0	1	101	-	Ciclev10002624m.g,	0.789653	0.853679
ko04114	Oocyte meiosis	1	1	112	Ciclev10026606m.g,	Ciclev10022219m.g,	0.792389	0.848988
ko00680	Methane metabolism	0	2	114	-	Ciclev10001708m.g,Ciclev10025659m.g,	0.813544	0.86394
ko04728	Dopaminergic synapse	1	0	70	Ciclev10001277m.g,	-	0.832995	0.876837
ko00040	Pentose and glucuronate interconversions	0	1	73	-	Ciclev10011622m.g,	0.873594	0.911576
ko00360	Phenylalanine metabolism	1	0	74	Ciclev10000921m.g,	-	0.886955	0.91754
ko00860	Porphyrin and chlorophyll metabolism	1	0	75	Ciclev10020061m.g,	-	0.900227	0.92331
ko05200	Pathways in cancer	1	0	77	Ciclev10001277m.g,	-	0.926499	0.942202
ko00940	Phenylpropanoid biosynthesis	1	0	88	Ciclev10000921m.g,	-	0.935962	0.943827
ko04151	PI3K-Akt signaling pathway	1	0	80	Ciclev10001277m.g,	-	0.9652	0.9652

## Sheet: Canton lemon vs. ‘Shatangju’
pathway_ID	PATHWAY_DES	NO. of UP GENE	NO. of DOWN GENE	All_gene_in_this_pathway	gene_UP_list	gene_DOWN_list	Pvalue	FDR
ko03018	RNA degradation	13	1	132	Ciclev10003766m.g,Ciclev10011329m.g,Ciclev10018430m.g,Ciclev10027964m.g,Ciclev10018788m.g,Ciclev10027731m.g,Ciclev10012009m.g,Ciclev10014046m.g,Ciclev10013436m.g,Ciclev10018922m.g,Ciclev10000168m.g,Ciclev10000087m.g,Ciclev10019242m.g,	Ciclev10032498m.g,	0.00112506	0.18451
ko04961	Endocrine and other factor-regulated calcium reabsorption	3	0	13	Ciclev10018754m.g,Ciclev10027737m.g,Ciclev10030488m.g,	-	0.00686643	0.563047
ko00195	Photosynthesis	0	6	46	-	Ciclev10022793m.g,Ciclev10002099m.g,Ciclev10002698m.g,Ciclev10002793m.g,Ciclev10016676m.g,Ciclev10027108m.g,	0.00795459	0.434851
ko05202	Transcriptional misregulation in cancers	5	0	36	Ciclev10010908m.g,Ciclev10030507m.g,Ciclev10027955m.g,Ciclev10004187m.g,Ciclev10014449m.g,	-	0.0101387	0.415688
ko03040	Spliceosome	19	1	278	Ciclev10004206m.g,Ciclev10024740m.g,Ciclev10030647m.g,Ciclev10004187m.g,Ciclev10014449m.g,Ciclev10014300m.g,Ciclev10012150m.g,Ciclev10030532m.g,Ciclev10012216m.g,Ciclev10007357m.g,Ciclev10000233m.g,Ciclev10010890m.g,Ciclev10024683m.g,Ciclev10011323m.g,Ciclev10016087m.g,Ciclev10028282m.g,Ciclev10025009m.g,Ciclev10008394m.g,Ciclev10011637m.g,	Ciclev10022968m.g,	0.0123202	0.404103
ko00514	Other types of O-glycan biosynthesis	1	0	2	Ciclev10018711m.g,	-	0.0167287	0.457252
ko00232	Caffeine metabolism	1	0	3	Ciclev10014051m.g,	-	0.0271737	0.636642
ko01051	Biosynthesis of ansamycins	1	0	3	Ciclev10018991m.g,	-	0.0271737	0.636642
ko05100	Bacterial invasion of epithelial cells	2	0	12	Ciclev10018754m.g,Ciclev10030488m.g,	-	0.0362141	0.659901
ko00450	Selenocompound metabolism	3	0	23	Ciclev10018965m.g,Ciclev10014233m.g,Ciclev10004927m.g,	-	0.0373749	0.612948
ko04011	MAPK signaling pathway - yeast	2	0	13	Ciclev10004272m.g,Ciclev10006542m.g,	-	0.0433218	0.645889
ko00941	Flavonoid biosynthesis	2	0	13	Ciclev10000921m.g,Ciclev10029158m.g,	-	0.0433218	0.710478
ko00592	alpha-Linolenic acid metabolism	3	0	26	Ciclev10030653m.g,Ciclev10000825m.g,Ciclev10014991m.g,	-	0.0533307	0.672787
ko04330	Notch signaling pathway	2	0	15	Ciclev10027674m.g,Ciclev10011323m.g,	-	0.0596479	0.698733
ko00562	Inositol phosphate metabolism	3	2	56	Ciclev10000021m.g,Ciclev10010149m.g,Ciclev10028112m.g,	Ciclev10017102m.g,Ciclev10026154m.g,	0.0624849	0.683168
ko04110	Cell cycle	1	0	133	Ciclev10027674m.g,	-	0.0653479	0.669816
ko00310	Lysine degradation	3	0	28	Ciclev10030605m.g,Ciclev10018656m.g,Ciclev10031155m.g,	-	0.0659128	0.635865
ko00966	Glucosinolate biosynthesis	2	0	16	Ciclev10031099m.g,Ciclev10031309m.g,	-	0.0688594	0.627386
ko04630	Jak-STAT signaling pathway	1	0	6	Ciclev10027674m.g,	-	0.0704769	0.608327
ko03013	RNA transport	10	2	182	Ciclev10006542m.g,Ciclev10017475m.g,Ciclev10011048m.g,Ciclev10000154m.g,Ciclev10000034m.g,Ciclev10018460m.g,Ciclev10025009m.g,Ciclev10020284m.g,Ciclev10030390m.g,Ciclev10033615m.g,	Ciclev10009975m.g,Ciclev10032498m.g,	0.0769713	0.631164
ko00062	Fatty acid elongation	1	1	17	Ciclev10031329m.g,	Ciclev10007916m.g,	0.0787602	0.61508
ko04142	Lysosome	4	1	61	Ciclev10007531m.g,Ciclev10000039m.g,Ciclev10030488m.g,Ciclev10018786m.g,	Ciclev10029417m.g,	0.086557	0.645243
ko05416	Viral myocarditis	1	0	7	Ciclev10018460m.g,	-	0.0883447	0.629936
ko00905	Brassinosteroid biosynthesis	1	0	7	Ciclev10025451m.g,	-	0.0883447	0.68993
ko04080	Neuroactive ligand-receptor interaction	1	0	7	Ciclev10027697m.g,	-	0.0883447	0.68993
ko00290	Valine, leucine and isoleucine biosynthesis	3	0	32	Ciclev10011319m.g,Ciclev10030907m.g,Ciclev10024751m.g,	-	0.0958442	0.604556
ko00660	C5-Branched dibasic acid metabolism	1	0	8	Ciclev10030907m.g,	-	0.107676	0.654031
ko00520	Amino sugar and nucleotide sugar metabolism	5	2	100	Ciclev10010729m.g,Ciclev10008669m.g,Ciclev10021105m.g,Ciclev10000603m.g,Ciclev10020257m.g,	Ciclev10001524m.g,Ciclev10028195m.g,	0.112223	0.657304
ko04144	Endocytosis	7	0	100	Ciclev10018754m.g,Ciclev10018583m.g,Ciclev10030488m.g,Ciclev10027737m.g,Ciclev10018676m.g,Ciclev10008309m.g,Ciclev10014287m.g,	-	0.112223	0.766855
ko04150	mTOR signaling pathway	2	0	20	Ciclev10027661m.g,Ciclev10010918m.g,	-	0.11248	0.614891
ko00590	Arachidonic acid metabolism	0	2	21	-	Ciclev10022130m.g,Ciclev10022569m.g,	0.125009	0.66134
ko00380	Tryptophan metabolism	4	0	51	Ciclev10030605m.g,Ciclev10018656m.g,Ciclev10031155m.g,Ciclev10000948m.g,	-	0.125979	0.645641
ko00643	Styrene degradation	0	1	9	-	Ciclev10002463m.g,	0.128332	0.637771
ko00591	Linoleic acid metabolism	1	0	10	Ciclev10030653m.g,	-	0.150183	0.724412
ko04962	Vasopressin-regulated water reabsorption	0	1	10	-	Ciclev10007063m.g,	0.150183	0.849311
ko03015	mRNA surveillance pathway	8	1	147	Ciclev10025009m.g,Ciclev10020284m.g,Ciclev10030390m.g,Ciclev10030915m.g,Ciclev10010952m.g,Ciclev10004941m.g,Ciclev10033615m.g,Ciclev10014151m.g,	Ciclev10032498m.g,	0.161878	0.737446
ko05016	Huntington's disease	6	1	109	Ciclev10030488m.g,Ciclev10027737m.g,Ciclev10010908m.g,Ciclev10030507m.g,Ciclev10024686m.g,Ciclev10027674m.g,	Ciclev10026735m.g,	0.162312	0.719435
ko00625	Chloroalkane and chloroalkene degradation	1	1	24	Ciclev10031155m.g,	Ciclev10020607m.g,	0.166209	0.717324
ko00904	Diterpenoid biosynthesis	1	0	11	Ciclev10000884m.g,	-	0.173107	0.727939
ko04978	Mineral absorption	1	0	11	Ciclev10009830m.g,	-	0.173107	0.860291
ko00604	Glycosphingolipid biosynthesis - ganglio series	1	0	11	Ciclev10007531m.g,	-	0.173107	0.860291
ko04721	Synaptic vesicle cycle	3	1	57	Ciclev10018754m.g,Ciclev10030488m.g,Ciclev10027737m.g,	Ciclev10029417m.g,	0.177748	0.694065
ko00565	Ether lipid metabolism	2	0	25	Ciclev10028112m.g,Ciclev10018583m.g,	-	0.181077	0.690619
ko04727	GABAergic synapse	0	2	25	-	Ciclev10009926m.g,Ciclev10022917m.g,	0.181077	0.848475
ko04111	Cell cycle - yeast	0	1	101	-	Ciclev10029696m.g,	0.182527	0.665209
ko00053	Ascorbate and aldarate metabolism	1	3	61	Ciclev10031155m.g,	Ciclev10026154m.g,Ciclev10001524m.g,Ciclev10017102m.g,	0.217498	0.775427
ko05216	Thyroid cancer	1	0	13	Ciclev10006542m.g,	-	0.221725	0.77368
ko00945	Stilbenoid, diarylheptanoid and gingerol biosynthesis	2	0	28	Ciclev10000921m.g,Ciclev10029158m.g,	-	0.228768	0.781624
ko04140	Regulation of autophagy	0	2	28	-	Ciclev10009926m.g,Ciclev10022917m.g,	0.228768	0.961998
ko04145	Phagosome	2	3	82	Ciclev10000021m.g,Ciclev10010149m.g,	Ciclev10029417m.g,Ciclev10025588m.g,Ciclev10027536m.g,	0.243792	0.799638
ko00600	Sphingolipid metabolism	2	0	29	Ciclev10007531m.g,Ciclev10020076m.g,	-	0.245615	0.789821
ko00030	Pentose phosphate pathway	3	0	47	Ciclev10000603m.g,Ciclev10018991m.g,Ciclev10012049m.g,	-	0.262041	0.826438
ko05221	Acute myeloid leukemia	1	0	15	Ciclev10027661m.g,	-	0.273355	0.845854
ko03010	Ribosome	0	7	277	-	Ciclev10002977m.g,Ciclev10012856m.g,Ciclev10013057m.g,Ciclev10021696m.g,Ciclev10029219m.g,Ciclev10022810m.g,Ciclev10006263m.g,	0.286812	0.855221
ko00260	Glycine, serine and threonine metabolism	1	0	86	Ciclev10011319m.g,	-	0.289562	0.848003
ko00906	Carotenoid biosynthesis	1	1	33	Ciclev10031003m.g,	Ciclev10019925m.g,	0.317104	0.896639
ko00770	Pantothenate and CoA biosynthesis	3	0	51	Ciclev10030907m.g,Ciclev10018751m.g,Ciclev10024751m.g,	-	0.31874	0.885989
ko04070	Phosphatidylinositol signaling system	2	1	52	Ciclev10000021m.g,Ciclev10010149m.g,	Ciclev10017102m.g,	0.333568	0.911751
ko00340	Histidine metabolism	2	0	34	Ciclev10031155m.g,Ciclev10012561m.g,	-	0.335879	0.903019
ko04666	Fc gamma R-mediated phagocytosis	2	1	53	Ciclev10018583m.g,Ciclev10018754m.g,	Ciclev10029538m.g,	0.348634	0.922194
ko04976	Bile secretion	1	0	18	Ciclev10030519m.g,	-	0.354882	0.923819
ko00400	Phenylalanine, tyrosine and tryptophan biosynthesis	3	0	55	Ciclev10000835m.g,Ciclev10025342m.g,Ciclev10007630m.g,	-	0.37944	0.94285
ko05168	Herpes simplex infection	2	1	141	Ciclev10024686m.g,Ciclev10027674m.g,	Ciclev10002837m.g,	0.379987	0.916438
ko03020	RNA polymerase	1	1	37	Ciclev10024686m.g,	Ciclev10026735m.g,	0.393983	0.936423
ko00860	Porphyrin and chlorophyll metabolism	0	1	75	-	Ciclev10021020m.g,	0.401735	0.941207
ko04626	Plant-pathogen interaction	1	1	107	Ciclev10031013m.g,	Ciclev10026510m.g,	0.405338	0.936273
ko00196	Photosynthesis - antenna proteins	0	1	20	-	Ciclev10002178m.g,	0.411059	0.9363
ko05200	Pathways in cancer	3	1	77	Ciclev10027661m.g,Ciclev10006542m.g,Ciclev10027674m.g,	Ciclev10029696m.g,	0.412199	0.889482
ko03008	Ribosome biogenesis in eukaryotes	3	2	98	Ciclev10004122m.g,Ciclev10000168m.g,Ciclev10000087m.g,	Ciclev10023246m.g,Ciclev10021909m.g,	0.418683	0.891739
ko00040	Pentose and glucuronate interconversions	1	0	73	Ciclev10031155m.g,	-	0.425874	0.895428
ko00720	Carbon fixation pathways in prokaryotes	2	0	39	Ciclev10014140m.g,Ciclev10019406m.g,	-	0.433966	0.900892
ko05211	Renal cell carcinoma	1	0	21	Ciclev10027674m.g,	-	0.439495	0.889841
ko05166	HTLV-I infection	2	0	103	Ciclev10024677m.g,Ciclev10027674m.g,	-	0.447118	0.894235
ko00900	Terpenoid backbone biosynthesis	0	1	71	-	Ciclev10002035m.g,	0.451284	0.891694
ko04146	Peroxisome	2	0	102	Ciclev10000948m.g,Ciclev10014051m.g,	-	0.458101	0.894387
ko04112	Cell cycle - Caulobacter	1	0	22	Ciclev10018797m.g,	-	0.468084	0.903127
ko05110	Vibrio cholerae infection	0	2	41	-	Ciclev10029417m.g,Ciclev10027536m.g,	0.474735	0.905309
ko00350	Tyrosine metabolism	1	2	62	Ciclev10012561m.g,	Ciclev10002463m.g,Ciclev10020607m.g,	0.493107	0.929535
ko04712	Circadian rhythm - plant	2	0	42	Ciclev10004044m.g,Ciclev10004525m.g,	-	0.49536	0.923172
ko05130	Pathogenic Escherichia coli infection	0	1	23	-	Ciclev10025588m.g,	0.496774	0.915403
ko00020	Citrate cycle (TCA cycle)	3	0	63	Ciclev10014140m.g,Ciclev10030605m.g,Ciclev10018656m.g,	-	0.509936	0.919005
ko05222	Small cell lung cancer	0	1	24	-	Ciclev10029696m.g,	0.525514	0.936785
ko03022	Basal transcription factors	2	1	64	Ciclev10004125m.g,Ciclev10011800m.g,	Ciclev10002837m.g,	0.526878	0.929118
ko00561	Glycerolipid metabolism	1	0	65	Ciclev10031155m.g,	-	0.535601	0.934453
ko05215	Prostate cancer	2	0	44	Ciclev10027674m.g,Ciclev10027661m.g,	-	0.536987	0.917353
ko00620	Pyruvate metabolism	2	0	95	Ciclev10000007m.g,Ciclev10031155m.g,	-	0.541264	0.915127
ko00670	One carbon pool by folate	1	0	25	Ciclev10019406m.g,	-	0.554258	0.927534
ko00940	Phenylpropanoid biosynthesis	4	0	88	Ciclev10000921m.g,Ciclev10025933m.g,Ciclev10001726m.g,Ciclev10029158m.g,	-	0.569751	0.94383
ko04930	Type II diabetes mellitus	1	0	26	Ciclev10027661m.g,	-	0.582964	0.956061
ko00983	Drug metabolism - other enzymes	1	0	61	Ciclev10014051m.g,	-	0.598997	0.972629
ko04966	Collecting duct acid secretion	0	1	27	-	Ciclev10029417m.g,	0.611593	0.983346
ko00910	Nitrogen metabolism	1	0	60	Ciclev10004120m.g,	-	0.615792	0.980484
ko00680	Methane metabolism	4	1	114	Ciclev10001726m.g,Ciclev10000948m.g,Ciclev10019406m.g,Ciclev10012049m.g,	Ciclev10020607m.g,	0.624903	0.985423
ko05131	Shigellosis	1	0	28	Ciclev10012216m.g,	-	0.640108	0.999788
ko00460	Cyanoamino acid metabolism	2	0	49	Ciclev10031099m.g,Ciclev10031309m.g,	-	0.642348	0.993821
ko00230	Purine metabolism	5	2	161	Ciclev10014051m.g,Ciclev10024686m.g,Ciclev10011058m.g,Ciclev10019242m.g,Ciclev10004927m.g,	Ciclev10021969m.g,Ciclev10026735m.g,	0.644146	0.987289
ko05164	Influenza A	1	0	58	Ciclev10027674m.g,	-	0.650547	0.987868
ko05133	Pertussis	0	1	29	-	Ciclev10029538m.g,	0.668477	0.996638
ko00190	Oxidative phosphorylation	3	1	141	Ciclev10014723m.g,Ciclev10007524m.g,Ciclev10024946m.g,	Ciclev10029417m.g,	0.676694	0.982104
ko00052	Galactose metabolism	2	0	51	Ciclev10007531m.g,Ciclev10007519m.g,	-	0.684636	0.984914
ko05152	Tuberculosis	1	1	84	Ciclev10027674m.g,	Ciclev10029417m.g,	0.695225	0.991452
ko04350	TGF-beta signaling pathway	1	0	30	Ciclev10027674m.g,	-	0.696667	0.984944
ko00480	Glutathione metabolism	0	3	74	-	Ciclev10032743m.g,Ciclev10022130m.g,Ciclev10022569m.g,	0.700227	0.965019
ko00710	Carbon fixation in photosynthetic organisms	2	0	83	Ciclev10012049m.g,Ciclev10018991m.g,	-	0.71067	0.963223
ko00624	Polycyclic aromatic hydrocarbon degradation	1	0	31	Ciclev10012561m.g,	-	0.724653	0.974123
ko04720	Long-term potentiation	1	0	54	Ciclev10027674m.g,	-	0.724832	0.950979
ko00051	Fructose and mannose metabolism	2	0	53	Ciclev10021105m.g,Ciclev10012049m.g,	-	0.726812	0.946009
ko00250	Alanine, aspartate and glutamate metabolism	1	0	53	Ciclev10004120m.g,	-	0.744416	0.961293
ko05323	Rheumatoid arthritis	0	1	32	-	Ciclev10029417m.g,	0.752407	0.964021
ko04910	Insulin signaling pathway	3	0	77	Ciclev10000007m.g,Ciclev10027661m.g,Ciclev10010918m.g,	-	0.75272	0.949586
ko04151	PI3K-Akt signaling pathway	2	0	80	Ciclev10027661m.g,Ciclev10010918m.g,	-	0.758453	0.949514
ko00010	Glycolysis / Gluconeogenesis	3	1	134	Ciclev10000603m.g,Ciclev10012049m.g,Ciclev10031155m.g,	Ciclev10020607m.g,	0.762175	0.946944
ko05203	Viral carcinogenesis	5	0	125	Ciclev10011323m.g,Ciclev10011800m.g,Ciclev10027674m.g,Ciclev10010885m.g,Ciclev10010331m.g,	-	0.77489	0.955503
ko03060	Protein export	0	1	51	-	Ciclev10027536m.g,	0.784816	0.960521
ko00270	Cysteine and methionine metabolism	2	1	80	Ciclev10018965m.g,Ciclev10014233m.g,	Ciclev10005146m.g,	0.805006	0.977934
ko04912	GnRH signaling pathway	1	0	50	Ciclev10018583m.g,	-	0.805634	0.964409
ko00564	Glycerophospholipid metabolism	2	0	77	Ciclev10028112m.g,Ciclev10018583m.g,	-	0.808386	0.96069
ko04066	HIF-1 signaling pathway	2	0	57	Ciclev10027661m.g,Ciclev10027674m.g,	-	0.810379	0.95613
ko04360	Axon guidance	0	1	35	-	Ciclev10029538m.g,	0.834058	0.97704
ko00330	Arginine and proline metabolism	2	1	82	Ciclev10027873m.g,Ciclev10031155m.g,	Ciclev10011584m.g,	0.839642	0.976605
ko00830	Retinol metabolism	0	1	48	-	Ciclev10020607m.g,	0.84851	0.979969
ko03460	Fanconi anemia pathway	1	0	47	Ciclev10024418m.g,	-	0.870567	0.991479
ko00071	Fatty acid metabolism	1	1	60	Ciclev10031155m.g,	Ciclev10020607m.g,	0.871977	0.986236
ko00500	Starch and sucrose metabolism	6	1	181	Ciclev10014066m.g,Ciclev10007428m.g,Ciclev10030691m.g,Ciclev10020257m.g,Ciclev10000603m.g,Ciclev10021105m.g,	Ciclev10028195m.g,	0.875783	0.983756
ko04120	Ubiquitin mediated proteolysis	5	1	157	Ciclev10010950m.g,Ciclev10027704m.g,Ciclev10027670m.g,Ciclev10000001m.g,Ciclev10007219m.g,	Ciclev10022463m.g,	0.880023	0.981795
ko04012	ErbB signaling pathway	1	0	37	Ciclev10027661m.g,	-	0.886963	0.982851
ko04916	Melanogenesis	1	0	46	Ciclev10027674m.g,	-	0.893034	0.969918
ko05204	Chemical carcinogenesis	0	2	62	-	Ciclev10032743m.g,Ciclev10020607m.g,	0.912367	0.984396
ko00982	Drug metabolism - cytochrome P450	0	2	71	-	Ciclev10032743m.g,Ciclev10020607m.g,	0.914481	0.980228
ko00980	Metabolism of xenobiotics by cytochrome P450	0	2	70	-	Ciclev10032743m.g,Ciclev10020607m.g,	0.932935	0.987105
ko04141	Protein processing in endoplasmic reticulum	6	2	214	Ciclev10019124m.g,Ciclev10030570m.g,Ciclev10004373m.g,Ciclev10000082m.g,Ciclev10000024m.g,Ciclev10009229m.g,	Ciclev10027536m.g,Ciclev10017138m.g,	0.968801	0.999266
ko05169	Epstein-Barr virus infection	4	1	144	Ciclev10024686m.g,Ciclev10011323m.g,Ciclev10027674m.g,Ciclev10004239m.g,	Ciclev10026735m.g,	0.969331	0.993565
ko04724	Glutamatergic synapse	1	0	42	Ciclev10018583m.g,	-	0.986951	0.999136
ko05161	Hepatitis B	1	0	41	Ciclev10027674m.g,	-	0.98858	0.994645
ko03420	Nucleotide excision repair	2	0	67	Ciclev10011800m.g,Ciclev10024418m.g,	-	0.989534	0.989534
